# Supplementary material for: Genome-Wide Screening of Genes Required for Glycosylphosphatidylinositol Biosynthesis
Source: PLoS One. 2015 Sep 18;10(9):e0138553. doi: 10.1371/journal.pone.0138553 (PMC4575048; doi:10.1371/journal.pone.0138553)
Supplement: S3 Table — (XLS) [file pone.0138553.s006.xls]

## Sheet: GPI_NEW3
Table S3: Result of haploid screen for GPI biosynthesis
Feature.ID	Inactivating insertions in select	Other insertions in select	Inactivating insertions in non-select	Other insertions in non-select	P-value (Fisher's exact)	FDR-corrected P-value	Chromosome	Chromosome.region.start	Chromosome.region.end
PIGV	76	1088	9	34759	1.7336e-103	4.05627e-99	chr1	27114454	27124894
PIGP	72	1092	9	34759	1.28325e-97	1.50127e-93	chr21	38437664	38445458
PIGS	55	1109	3	34765	9.55322e-79	7.45087e-75	chr17	26880406	26898887
PIGU	49	1115	8	34760	4.93174e-65	2.88482e-61	chr20	33148346	33265089
MPDU1	42	1122	11	34757	7.22806e-53	3.38244e-49	chr17	7486965	7491527
PIGO	24	1140	2	34766	4.32491e-34	1.68657e-30	chr9	35088685	35096598
PIGL	25	1139	4	34764	9.43115e-34	3.15243e-30	chr17	16120509	16229573
PIGW	22	1142	4	34764	1.85108e-29	5.41394e-26	chr17	34891403	34895150
PIGK	19	1145	0	34768	4.33397e-29	1.12674e-25	chr1	77554667	77685132
PIGB	18	1146	3	34765	1.6475e-24	3.85482e-21	chr15	55611133	55647846
PIGQ	16	1148	1	34767	2.19385e-23	4.66652e-20	chr16	619968	634136
PIGX	13	1151	1	34767	5.5065e-19	1.07368e-15	chr3	196439245	196462876
PIGC	12	1152	0	34768	1.26401e-18	2.11252e-15	chr1	172410597	172413230
PIGH	12	1152	0	34768	1.26401e-18	2.11252e-15	chr14	68056023	68067017
GPAA1	12	1152	1	34767	1.59457e-17	2.48731e-14	chr8	145137524	145141119
PIGT	11	1153	1	34767	4.58649e-16	6.70717e-13	chr20	44044707	44054884
DPM1	9	1155	0	34768	3.81254e-14	5.24741e-11	chr20	49551405	49575060
PGAP2	11	1153	4	34764	4.7702e-14	6.20073e-11	chr11	3818954	3847601
PIGA	8	1156	0	34768	1.18479e-12	1.45904e-09	chrX	15337573	15353676
PIGF	8	1156	2	34766	5.03097e-11	5.88573e-08	chr2	46808413	46844251
PIGN	6	1158	0	34768	1.14131e-09	1.27164e-06	chr18	59711458	59854289
PMM2	6	1158	1	34767	7.76848e-09	8.26213e-06	chr16	8891670	8943194
DPM3	4	1160	1	34767	5.33732e-06	0.00542968	chr1	155112367	155112996
MBOAT2	2	1162	0	34768	0.00104853	0.908651	chr2	8996701	9143876
MTMR10	2	1162	0	34768	0.00104853	0.908651	chr15	31231144	31283807
TMEM231	2	1162	0	34768	0.00104853	0.908651	chr16	75572015	75590170
HSBP1	2	1162	0	34768	0.00104853	0.908651	chr16	83841593	83846594
PIGM	2	1162	1	34767	0.00307778	1	chr1	159997462	160001783
DENND5A	2	1162	1	34767	0.00307778	1	chr11	9160375	9286873
PGAP3	2	1162	1	34767	0.00307778	1	chr17	37827375	37844310
PON2	2	1162	2	34766	0.0060232	1	chr7	95034174	95064384
LOC374443	2	1162	2	34766	0.0060232	1	chr12	9800643	9811008
SLC35A2	3	1161	10	34758	0.00760244	1	chrX	48760459	48769235
OIP5-AS1	2	1162	3	34765	0.00982342	1	chr15	41576201	41591795
INCA1	2	1162	3	34765	0.00982342	1	chr17	4891425	4900905
METTL8	2	1162	4	34764	0.01442	1	chr2	172173913	172291312
APTX	2	1162	4	34764	0.01442	1	chr9	32972604	33001639
LAPTM5	2	1162	5	34763	0.0197576	1	chr1	31205315	31230683
C10orf103	2	1162	5	34763	0.0197576	1	chr10	75007125	75036742
ZFP36L1	2	1162	5	34763	0.0197576	1	chr14	69254372	69262960
TNFRSF9	1	1163	0	34768	0.0323945	1	chr1	7975931	8003225
GPR157	1	1163	0	34768	0.0323945	1	chr1	9164476	9189229
CROCC	1	1163	0	34768	0.0323945	1	chr1	17248445	17299474
LUZP1	1	1163	0	34768	0.0323945	1	chr1	23410516	23495351
DLGAP3	1	1163	0	34768	0.0323945	1	chr1	35331037	35370984
LOC728431	1	1163	0	34768	0.0323945	1	chr1	37920480	37940044
EDN2	1	1163	0	34768	0.0323945	1	chr1	41944446	41950344
PDZK1P1	1	1163	0	34768	0.0323945	1	chr1	145924388	147484331
TARS2	1	1163	0	34768	0.0323945	1	chr1	150459920	150479749
GAS5	1	1163	0	34768	0.0323945	1	chr1	173833039	173837125
ATRIP	1	1163	0	34768	0.0323945	1	chr3	48488218	48507054
SLCO2A1	1	1163	0	34768	0.0323945	1	chr3	133651540	133748920
GAK	1	1163	0	34768	0.0323945	1	chr4	843065	926174
PIGY	1	1163	0	34768	0.0323945	1	chr4	89442135	89444955
SLC9B2	1	1163	0	34768	0.0323945	1	chr4	103946652	103998170
DCTD	1	1163	0	34768	0.0323945	1	chr4	183811244	183838630
RGS7BP	1	1163	0	34768	0.0323945	1	chr5	63802452	63908121
FNIP1	1	1163	0	34768	0.0323945	1	chr5	130977407	131132756
TRIM15	1	1163	0	34768	0.0323945	1	chr6	30130983	30140473
SCUBE3	1	1163	0	34768	0.0323945	1	chr6	35182190	35218609
IRAK1BP1	1	1163	0	34768	0.0323945	1	chr6	79577189	79608320
DOPEY1	1	1163	0	34768	0.0323945	1	chr6	83777385	83878190
REV3L	1	1163	0	34768	0.0323945	1	chr6	111620234	111804414
TSPYL4	1	1163	0	34768	0.0323945	1	chr6	116571131	116575261
SUN3	1	1163	0	34768	0.0323945	1	chr7	48026746	48068716
ST7-AS2	1	1163	0	34768	0.0323945	1	chr7	116752346	116785614
PLEKHF2	1	1163	0	34768	0.0323945	1	chr8	96145949	96168913
PSAT1	1	1163	0	34768	0.0323945	1	chr9	80912059	80945009
GABBR2	1	1163	0	34768	0.0323945	1	chr9	101050364	101471479
CTNNAL1	1	1163	0	34768	0.0323945	1	chr9	111704851	111775764
MTPAP	1	1163	0	34768	0.0323945	1	chr10	30598730	30638267
RCOR2	1	1163	0	34768	0.0323945	1	chr11	63678693	63684316
EXPH5	1	1163	0	34768	0.0323945	1	chr11	108376158	108464374
C11orf71	1	1163	0	34768	0.0323945	1	chr11	114262170	114271139
MLL	1	1163	0	34768	0.0323945	1	chr11	118307205	118397539
LOC100499227	1	1163	0	34768	0.0323945	1	chr11	119252488	119369944
FLJ39051	1	1163	0	34768	0.0323945	1	chr11	126211612	126225482
CSRNP2	1	1163	0	34768	0.0323945	1	chr12	51454988	51477454
TMEM19	1	1163	0	34768	0.0323945	1	chr12	72079878	72097839
KSR2	1	1163	0	34768	0.0323945	1	chr12	117890817	118406028
SPPL3	1	1163	0	34768	0.0323945	1	chr12	121200313	121342155
LINC00426	1	1163	0	34768	0.0323945	1	chr13	30914407	30948036
RPL36AL	1	1163	0	34768	0.0323945	1	chr14	50085407	50087349
MGAT2	1	1163	0	34768	0.0323945	1	chr14	50087489	50090199
LOC100507466	1	1163	0	34768	0.0323945	1	chr15	35838396	36151202
CD276	1	1163	0	34768	0.0323945	1	chr15	73976622	74006859
MESP2	1	1163	0	34768	0.0323945	1	chr15	90319589	90321982
ZNF263	1	1163	0	34768	0.0323945	1	chr16	3333487	3341459
LRRC48	1	1163	0	34768	0.0323945	1	chr17	17876127	17920189
KLHL10	1	1163	0	34768	0.0323945	1	chr17	39994043	40004599
TTLL6	1	1163	0	34768	0.0323945	1	chr17	46839593	46894469
SLC25A10	1	1163	0	34768	0.0323945	1	chr17	79679371	79688042
RFNG	1	1163	0	34768	0.0323945	1	chr17	80005778	80009650
CSNK1D	1	1163	0	34768	0.0323945	1	chr17	80200537	80231594
SETBP1	1	1163	0	34768	0.0323945	1	chr18	42260138	42648475
DPP9	1	1163	0	34768	0.0323945	1	chr19	4675244	4723855
CAMSAP3	1	1163	0	34768	0.0323945	1	chr19	7660788	7683196
ZNF562	1	1163	0	34768	0.0323945	1	chr19	9759338	9785776
SSBP4	1	1163	0	34768	0.0323945	1	chr19	18530146	18545372
RELB	1	1163	0	34768	0.0323945	1	chr19	45504707	45541456
MARK4	1	1163	0	34768	0.0323945	1	chr19	45754516	45808541
TTYH1	1	1163	0	34768	0.0323945	1	chr19	54926605	54947899
FKBP1A-SDCBP2	1	1163	0	34768	0.0323945	1	chr20	1290555	1373816
RAB22A	1	1163	0	34768	0.0323945	1	chr20	56884771	56942563
ZBED4	1	1163	0	34768	0.0323945	1	chr22	50247497	50283726
GRPR	1	1163	0	34768	0.0323945	1	chrX	16141424	16171641
CXorf65	1	1163	0	34768	0.0323945	1	chrX	70323739	70326638
LOC340544	1	1163	0	34768	0.0323945	1	chrX	102942212	102947484
F8A2	1	1163	0	34768	0.0323945	1	chrX	154114650	154688261
HP1BP3	2	1162	7	34761	0.0324471	1	chr1	21069171	21113181
SQSTM1	2	1162	7	34761	0.0324471	1	chr5	179233388	179265077
SORBS3	2	1162	8	34760	0.0397014	1	chr8	22409251	22433008
VWA1	1	1163	1	34767	0.0637405	1	chr1	1370903	1378262
TMEM69	1	1163	1	34767	0.0637405	1	chr1	46153847	46160108
NDUFS2	1	1163	1	34767	0.0637405	1	chr1	161169105	161184184
C1orf105	1	1163	1	34767	0.0637405	1	chr1	172389828	172437969
LINC00467	1	1163	1	34767	0.0637405	1	chr1	211556097	211605877
TARBP1	1	1163	1	34767	0.0637405	1	chr1	234527059	234614849
LOC100506054	1	1163	1	34767	0.0637405	1	chr2	3605976	3609340
EML4	1	1163	1	34767	0.0637405	1	chr2	42396490	42559688
RNF181	1	1163	1	34767	0.0637405	1	chr2	85822837	85824831
COX5B	1	1163	1	34767	0.0637405	1	chr2	98262521	98264657
GALNT13	1	1163	1	34767	0.0637405	1	chr2	154728426	155310489
PGAP1	1	1163	1	34767	0.0637405	1	chr2	197697728	197791454
FAM134A	1	1163	1	34767	0.0637405	1	chr2	220042939	220050197
SLC4A7	1	1163	1	34767	0.0637405	1	chr3	27414214	27498245
DNAJC13	1	1163	1	34767	0.0637405	1	chr3	132136553	132257876
TM4SF19-TCTEX1D2	1	1163	1	34767	0.0637405	1	chr3	196042956	196065291
POLN	1	1163	1	34767	0.0637405	1	chr4	2073645	2230958
TAPT1	1	1163	1	34767	0.0637405	1	chr4	16162128	16228161
HERC6	1	1163	1	34767	0.0637405	1	chr4	89299891	89364249
PLA2G12A	1	1163	1	34767	0.0637405	1	chr4	110631145	110651242
ANKRD55	1	1163	1	34767	0.0637405	1	chr5	55395507	55529186
THBS4	1	1163	1	34767	0.0637405	1	chr5	79331170	79379107
HIGD2A	1	1163	1	34767	0.0637405	1	chr5	175815784	175816751
CDYL	1	1163	1	34767	0.0637405	1	chr6	4706393	4955778
CCND3	1	1163	1	34767	0.0637405	1	chr6	41902671	42016610
SLC29A1	1	1163	1	34767	0.0637405	1	chr6	44187242	44201888
KLHL7	1	1163	1	34767	0.0637405	1	chr7	23145353	23215038
HOXA3	1	1163	1	34767	0.0637405	1	chr7	27145809	27166639
WBSCR17	1	1163	1	34767	0.0637405	1	chr7	70597789	71178584
PLOD3	1	1163	1	34767	0.0637405	1	chr7	100849258	100861011
E2F5	1	1163	1	34767	0.0637405	1	chr8	86089619	86126753
NRBP2	1	1163	1	34767	0.0637405	1	chr8	144915755	144923146
RGP1	1	1163	1	34767	0.0637405	1	chr9	35749277	35753264
RUFY2	1	1163	1	34767	0.0637405	1	chr10	70103275	70167051
TRUB1	1	1163	1	34767	0.0637405	1	chr10	116697952	116737439
MANSC1	1	1163	1	34767	0.0637405	1	chr12	12482218	12503169
DRAM1	1	1163	1	34767	0.0637405	1	chr12	102271105	102317401
RNF10	1	1163	1	34767	0.0637405	1	chr12	120972132	121015397
COMMD6	1	1163	1	34767	0.0637405	1	chr13	76099350	76111991
CFL2	1	1163	1	34767	0.0637405	1	chr14	35179588	35184029
JDP2	1	1163	1	34767	0.0637405	1	chr14	75894509	75939404
BTBD7	1	1163	1	34767	0.0637405	1	chr14	93703896	93799385
FBN1	1	1163	1	34767	0.0637405	1	chr15	48700503	48937985
ST8SIA2	1	1163	1	34767	0.0637405	1	chr15	92937140	93011958
DPEP1	1	1163	1	34767	0.0637405	1	chr16	89679716	89704839
TMEM220	1	1163	1	34767	0.0637405	1	chr17	10616639	10633646
RSAD1	1	1163	1	34767	0.0637405	1	chr17	48556190	48563336
CIRBP-AS1	1	1163	1	34767	0.0637405	1	chr19	1267470	1270259
LOC148189	1	1163	1	34767	0.0637405	1	chr19	28281401	28284848
ASPDH	1	1163	1	34767	0.0637405	1	chr19	51014857	51017947
TPX2	1	1163	1	34767	0.0637405	1	chr20	30326904	30389603
TSHZ2	1	1163	1	34767	0.0637405	1	chr20	51588946	52111869
CHCHD10	1	1163	1	34767	0.0637405	1	chr22	24108021	24110141
SLC9A6	1	1163	1	34767	0.0637405	1	chrX	135067583	135129428
AFF2	2	1162	11	34757	0.0645666	1	chrX	147582139	148082193
GCLC	2	1162	12	34756	0.0737535	1	chr6	53362140	53409927
C14orf43	2	1162	12	34756	0.0737535	1	chr14	74181825	74253896
SERPINF1	2	1162	14	34754	0.0932525	1	chr17	1665259	1680859
KCNAB2	1	1163	2	34766	0.0940719	1	chr1	6052358	6161253
TMEM201	1	1163	2	34766	0.0940719	1	chr1	9648932	9674935
WASF2	1	1163	2	34766	0.0940719	1	chr1	27730734	27816678
LOC400752	1	1163	2	34766	0.0940719	1	chr1	45769582	45771291
TGFBR3	1	1163	2	34766	0.0940719	1	chr1	92145900	92371559
PRUNE	1	1163	2	34766	0.0940719	1	chr1	150980973	151008189
DKFZP564C196	1	1163	2	34766	0.0940719	1	chr1	183430011	183441117
C1orf53	1	1163	2	34766	0.0940719	1	chr1	197871682	197876497
C1orf100	1	1163	2	34766	0.0940719	1	chr1	244515937	244552393
ASXL2	1	1163	2	34766	0.0940719	1	chr2	25962253	26101312
EIF2AK2	1	1163	2	34766	0.0940719	1	chr2	37332284	37384190
DHX57	1	1163	2	34766	0.0940719	1	chr2	39024876	39103021
KRCC1	1	1163	2	34766	0.0940719	1	chr2	88326724	88355248
IDH1	1	1163	2	34766	0.0940719	1	chr2	209100953	209119806
GADL1	1	1163	2	34766	0.0940719	1	chr3	30767692	30936153
RYBP	1	1163	2	34766	0.0940719	1	chr3	72423744	72495774
CDV3	1	1163	2	34766	0.0940719	1	chr3	133292434	133309118
PLD1	1	1163	2	34766	0.0940719	1	chr3	171318195	171528284
ZNF718	1	1163	2	34766	0.0940719	1	chr4	53277	156490
PTPN13	1	1163	2	34766	0.0940719	1	chr4	87515468	87736328
SNHG8	1	1163	2	34766	0.0940719	1	chr4	119199917	119200978
ZBED3	1	1163	2	34766	0.0940719	1	chr5	76372532	76383030
ATG10	1	1163	2	34766	0.0940719	1	chr5	81267844	81551216
FAM53C	1	1163	2	34766	0.0940719	1	chr5	137673224	137685418
REEP2	1	1163	2	34766	0.0940719	1	chr5	137774776	137782658
GSTA4	1	1163	2	34766	0.0940719	1	chr6	52842746	52860178
TMEM30A	1	1163	2	34766	0.0940719	1	chr6	75962638	75994632
PTPRK	1	1163	2	34766	0.0940719	1	chr6	128289924	128841870
C7orf10	1	1163	2	34766	0.0940719	1	chr7	40174575	40900366
ST7-AS1	1	1163	2	34766	0.0940719	1	chr7	116592501	116594388
BAG4	1	1163	2	34766	0.0940719	1	chr8	38034106	38070819
IARS	1	1163	2	34766	0.0940719	1	chr9	94972625	95056038
SLC35D2	1	1163	2	34766	0.0940719	1	chr9	99082988	99145992
HSDL2	1	1163	2	34766	0.0940719	1	chr9	115142189	115234685
DENND1A	1	1163	2	34766	0.0940719	1	chr9	126141933	126692417
ZNF33B	1	1163	2	34766	0.0940719	1	chr10	43084555	43133992
PPP3CB	1	1163	2	34766	0.0940719	1	chr10	75196563	75255782
MYOF	1	1163	2	34766	0.0940719	1	chr10	95066186	95242074
FLJ41350	1	1163	2	34766	0.0940719	1	chr10	102989351	102998616
PLEKHA7	1	1163	2	34766	0.0940719	1	chr11	16809207	17035963
CELF1	1	1163	2	34766	0.0940719	1	chr11	47487489	47574792
PPP6R3	1	1163	2	34766	0.0940719	1	chr11	68228186	68382801
ENDOD1	1	1163	2	34766	0.0940719	1	chr11	94822974	94865815
C11orf65	1	1163	2	34766	0.0940719	1	chr11	108253727	108338258
LRP6	1	1163	2	34766	0.0940719	1	chr12	12268961	12419811
WNT10B	1	1163	2	34766	0.0940719	1	chr12	49359123	49365641
ATP2A2	1	1163	2	34766	0.0940719	1	chr12	110719032	110788897
DZIP1	1	1163	2	34766	0.0940719	1	chr13	96230456	96296957
BIVM	1	1163	2	34766	0.0940719	1	chr13	103451399	103493888
GNPNAT1	1	1163	2	34766	0.0940719	1	chr14	53241911	53258386
FANCI	1	1163	2	34766	0.0940719	1	chr15	89787194	89860362
ALDOA	1	1163	2	34766	0.0940719	1	chr16	30064411	30081741
ZNF764	1	1163	2	34766	0.0940719	1	chr16	30565085	30569642
C16orf86	1	1163	2	34766	0.0940719	1	chr16	67700717	67702661
WRAP53	1	1163	2	34766	0.0940719	1	chr17	7589389	7606820
TAF15	1	1163	2	34766	0.0940719	1	chr17	34136488	34174238
KIF18B	1	1163	2	34766	0.0940719	1	chr17	43003448	43025082
SPOP	1	1163	2	34766	0.0940719	1	chr17	47676246	47755525
CIRBP	1	1163	2	34766	0.0940719	1	chr19	1269267	1274809
ERCC1	1	1163	2	34766	0.0940719	1	chr19	45910591	45927177
MYH7B	1	1163	2	34766	0.0940719	1	chr20	33543704	33590240
DONSON	1	1163	2	34766	0.0940719	1	chr21	34950211	34961014
RRP7B	1	1163	2	34766	0.0940719	1	chr22	42969266	42978017
ATF7IP	2	1162	15	34753	0.103497	1	chr12	14518611	14651697
TRIM9	3	1161	33	34735	0.110219	1	chr14	51441981	51562422
LOC100505894	2	1162	16	34752	0.11403	1	chr5	87564699	87732491
UBIAD1	1	1163	3	34765	0.123421	1	chr1	11333255	11348491
PRDM2	1	1163	3	34765	0.123421	1	chr1	14026735	14151574
RUNX3	1	1163	3	34765	0.123421	1	chr1	25226002	25291501
CDKN2C	1	1163	3	34765	0.123421	1	chr1	51434367	51440309
SLC44A5	1	1163	3	34765	0.123421	1	chr1	75667816	76076799
SLC30A7	1	1163	3	34765	0.123421	1	chr1	101361632	101447311
LYSMD1	1	1163	3	34765	0.123421	1	chr1	151132224	151138424
LOC401980	1	1163	3	34765	0.123421	1	chr1	202955580	202976393
CTNNA2	1	1163	3	34765	0.123421	1	chr2	79740060	80875988
IP6K2	1	1163	3	34765	0.123421	1	chr3	48725436	48754711
ARIH2	1	1163	3	34765	0.123421	1	chr3	48956281	49022971
LOC401093	1	1163	3	34765	0.123421	1	chr3	151980405	151987415
FAM173B	1	1163	3	34765	0.123421	1	chr5	10226438	10250014
LHFPL2	1	1163	3	34765	0.123421	1	chr5	77781038	77944648
REPIN1	1	1163	3	34765	0.123421	1	chr7	150065879	150071133
GCNT1	1	1163	3	34765	0.123421	1	chr9	79056582	79122332
KIAA1958	1	1163	3	34765	0.123421	1	chr9	115249248	115422706
PTPN20B	1	1163	3	34765	0.123421	1	chr10	46550123	48827924
MARVELD1	1	1163	3	34765	0.123421	1	chr10	99473465	99477909
GRK5	1	1163	3	34765	0.123421	1	chr10	120967197	121215131
ACADSB	1	1163	3	34765	0.123421	1	chr10	124768429	124817806
C11orf58	1	1163	3	34765	0.123421	1	chr11	16760148	16779901
NAV2	1	1163	3	34765	0.123421	1	chr11	19372271	20143147
ATL3	1	1163	3	34765	0.123421	1	chr11	63396437	63439083
FAM168A	1	1163	3	34765	0.123421	1	chr11	73117028	73309228
DLAT	1	1163	3	34765	0.123421	1	chr11	111895538	111935002
CCDC84	1	1163	3	34765	0.123421	1	chr11	118868852	118886455
ITFG2	1	1163	3	34765	0.123421	1	chr12	2921787	2934237
NR4A1	1	1163	3	34765	0.123421	1	chr12	52416616	52453291
COQ10A	1	1163	3	34765	0.123421	1	chr12	56660642	56664750
CTDSP2	1	1163	3	34765	0.123421	1	chr12	58213710	58240747
OSBPL8	1	1163	3	34765	0.123421	1	chr12	76745578	76953589
CDK17	1	1163	3	34765	0.123421	1	chr12	96672039	96794366
TMPO	1	1163	3	34765	0.123421	1	chr12	98909351	98944157
CDKL1	1	1163	3	34765	0.123421	1	chr14	50796720	50862617
FSIP1	1	1163	3	34765	0.123421	1	chr15	39892232	40075039
FURIN	1	1163	3	34765	0.123421	1	chr15	91411885	91426687
UNC45A	1	1163	3	34765	0.123421	1	chr15	91473410	91497323
SLX1B-SULT1A4	1	1163	3	34765	0.123421	1	chr16	29466412	30215650
SLC12A4	1	1163	3	34765	0.123421	1	chr16	67977377	68002597
KIAA0753	1	1163	3	34765	0.123421	1	chr17	6481645	6544247
MED1	1	1163	3	34765	0.123421	1	chr17	37560538	37607527
STX10	1	1163	3	34765	0.123421	1	chr19	13255224	13260987
ACTN4	1	1163	3	34765	0.123421	1	chr19	39138267	39221171
SPTBN4	1	1163	3	34765	0.123421	1	chr19	40973126	41082365
TRMT2A	1	1163	3	34765	0.123421	1	chr22	20099398	20104768
TTC28-AS1	1	1163	3	34765	0.123421	1	chr22	28315364	28398667
TRAPPC2	1	1163	3	34765	0.123421	1	chrX	13730361	13752754
KLHL13	1	1163	3	34765	0.123421	1	chrX	117031776	117251303
GPR112	1	1163	3	34765	0.123421	1	chrX	135383122	135499047
AGBL1	2	1162	17	34751	0.124821	1	chr15	86685242	87572283
POU6F2	2	1162	19	34749	0.147071	1	chr7	39017609	39504390
ZNF516	2	1162	19	34749	0.147071	1	chr18	74069637	74207146
ATPIF1	1	1163	4	34764	0.151821	1	chr1	28562602	28564616
S100A4	1	1163	4	34764	0.151821	1	chr1	153516095	153518282
ELK4	1	1163	4	34764	0.151821	1	chr1	205577071	205602000
SMYD3	1	1163	4	34764	0.151821	1	chr1	245912642	246670644
EHBP1	1	1163	4	34764	0.151821	1	chr2	62900986	63273621
PTCD3	1	1163	4	34764	0.151821	1	chr2	86333305	86369280
SLC6A6	1	1163	4	34764	0.151821	1	chr3	14444106	14530857
C4orf22	1	1163	4	34764	0.151821	1	chr4	81256874	81884910
ELOVL2	1	1163	4	34764	0.151821	1	chr6	10980993	11044624
HSPA1L	1	1163	4	34764	0.151821	1	chr6	31777396	31782835
RPL7L1	1	1163	4	34764	0.151821	1	chr6	42847671	42854731
SYNCRIP	1	1163	4	34764	0.151821	1	chr6	86317502	86353043
PDE10A	1	1163	4	34764	0.151821	1	chr6	165740776	166075588
RNF216	1	1163	4	34764	0.151821	1	chr7	5659672	5821361
C7orf70	1	1163	4	34764	0.151821	1	chr7	6369040	6388590
SNHG15	1	1163	4	34764	0.151821	1	chr7	45022627	45026259
CALCR	1	1163	4	34764	0.151821	1	chr7	93053799	93204042
KCND2	1	1163	4	34764	0.151821	1	chr7	119913722	120390387
ELP3	1	1163	4	34764	0.151821	1	chr8	27950584	28048669
TCEA1	1	1163	4	34764	0.151821	1	chr8	54879116	54935008
NKAIN3	1	1163	4	34764	0.151821	1	chr8	63161501	63903628
SIGMAR1	1	1163	4	34764	0.151821	1	chr9	34634719	34637768
UBTD1	1	1163	4	34764	0.151821	1	chr10	99258768	99330960
B7H6	1	1163	4	34764	0.151821	1	chr11	17373309	17398868
CAPRIN1	1	1163	4	34764	0.151821	1	chr11	34073230	34124157
PTPMT1	1	1163	4	34764	0.151821	1	chr11	47586982	47595013
AHNAK	1	1163	4	34764	0.151821	1	chr11	62201016	62314332
C2CD3	1	1163	4	34764	0.151821	1	chr11	73745480	73882064
FXYD6-FXYD2	1	1163	4	34764	0.151821	1	chr11	117690790	117747746
ETV6	1	1163	4	34764	0.151821	1	chr12	11802788	12048325
PRICKLE1	1	1163	4	34764	0.151821	1	chr12	42852140	42983572
TMEM117	1	1163	4	34764	0.151821	1	chr12	44229962	44783541
ARID2	1	1163	4	34764	0.151821	1	chr12	46123620	46301819
MIP	1	1163	4	34764	0.151821	1	chr12	56843286	56848435
HMGA2	1	1163	4	34764	0.151821	1	chr12	66218240	66360071
PPFIA2	1	1163	4	34764	0.151821	1	chr12	81652045	82153109
DCLK1	1	1163	4	34764	0.151821	1	chr13	36342789	36705514
RDH11	1	1163	4	34764	0.151821	1	chr14	68143519	68162510
APOPT1	1	1163	4	34764	0.151821	1	chr14	104029299	104057236
LOC100131089	1	1163	4	34764	0.151821	1	chr15	40331512	40359710
ARPP19	1	1163	4	34764	0.151821	1	chr15	52839432	52861213
MIR3179-3	1	1163	4	34764	0.151821	1	chr16	14995365	18505834
NEURL4	1	1163	4	34764	0.151821	1	chr17	7218951	7232638
USP22	1	1163	4	34764	0.151821	1	chr17	20902906	20946352
ESCO1	1	1163	4	34764	0.151821	1	chr18	19109262	19180693
KLF16	1	1163	4	34764	0.151821	1	chr19	1852398	1863564
NECAB3	1	1163	4	34764	0.151821	1	chr20	32244893	32262264
LOC100505826	1	1163	4	34764	0.151821	1	chr20	43592440	43595099
ZNRF3	1	1163	4	34764	0.151821	1	chr22	29279755	29453476
LOC400927	1	1163	4	34764	0.151821	1	chr22	38740670	38794931
CBY1	1	1163	4	34764	0.151821	1	chr22	39052658	39069855
AMMECR1	1	1163	4	34764	0.151821	1	chrX	109437414	109683461
LGALSL	2	1162	20	34748	0.158478	1	chr2	64681327	64688517
MYBPC1	2	1162	20	34748	0.158478	1	chr12	101988709	102079658
UBE2Q1	1	1163	5	34763	0.179301	1	chr1	154521051	154531120
LOC100131234	1	1163	5	34763	0.179301	1	chr1	198777132	198906558
PARP1	1	1163	5	34763	0.179301	1	chr1	226548392	226595801
TRIM54	1	1163	5	34763	0.179301	1	chr2	27505297	27530307
CFLAR	1	1163	5	34763	0.179301	1	chr2	201980877	202037411
ERBB4	1	1163	5	34763	0.179301	1	chr2	212240442	213403352
EDEM1	1	1163	5	34763	0.179301	1	chr3	5229359	5261650
TATDN2	1	1163	5	34763	0.179301	1	chr3	10290177	10322906
DAG1	1	1163	5	34763	0.179301	1	chr3	49506136	49573051
FAM55C	1	1163	5	34763	0.179301	1	chr3	101498029	101547075
SLC35A5	1	1163	5	34763	0.179301	1	chr3	112280895	112303003
SNX25	1	1163	5	34763	0.179301	1	chr4	186131284	186285120
EYA4	1	1163	5	34763	0.179301	1	chr6	133562495	133853258
FASTK	1	1163	5	34763	0.179301	1	chr7	150773708	150777951
LOC100287846	1	1163	5	34763	0.179301	1	chr8	48100930	48104439
RRM2B	1	1163	5	34763	0.179301	1	chr8	103216729	103251346
CYHR1	1	1163	5	34763	0.179301	1	chr8	145675315	145691031
GDF11	1	1163	5	34763	0.179301	1	chr12	56137064	56146665
VRK1	1	1163	5	34763	0.179301	1	chr14	97263684	97347951
MKS1	1	1163	5	34763	0.179301	1	chr17	56282797	56296966
DOT1L	1	1163	5	34763	0.179301	1	chr19	2164148	2232577
LOC100128568	1	1163	5	34763	0.179301	1	chr19	5978414	6020374
POFUT1	1	1163	5	34763	0.179301	1	chr20	30795696	30826467
SAMD10	1	1163	5	34763	0.179301	1	chr20	62605466	62610995
USP16	1	1163	5	34763	0.179301	1	chr21	30396938	30426807
USP18	1	1163	5	34763	0.179301	1	chr22	18632758	18660162
MAGED1	1	1163	5	34763	0.179301	1	chrX	51546155	51645450
CXorf26	1	1163	5	34763	0.179301	1	chrX	75392771	75398033
COL4A6	1	1163	5	34763	0.179301	1	chrX	107398837	107682704
MAST2	1	1163	6	34762	0.205892	1	chr1	46269285	46501796
CSDE1	1	1163	6	34762	0.205892	1	chr1	115259534	115300671
TNFAIP8L2-SCNM1	1	1163	6	34762	0.205892	1	chr1	151129105	151142773
PBX1	1	1163	6	34762	0.205892	1	chr1	164528597	164821060
FEZ2	1	1163	6	34762	0.205892	1	chr2	36779404	36825332
BAZ2B	1	1163	6	34762	0.205892	1	chr2	160175490	160473059
MAGI1	1	1163	6	34762	0.205892	1	chr3	65339906	66024509
BBX	1	1163	6	34762	0.205892	1	chr3	107241783	107530049
ERAP2	1	1163	6	34762	0.205892	1	chr5	96211644	96255406
LRRC16A	1	1163	6	34762	0.205892	1	chr6	25279656	25620758
MIR548Q	1	1163	6	34762	0.205892	1	chr9	109653505	109848716
DNAJC1	1	1163	6	34762	0.205892	1	chr10	22045477	22292650
VWCE	1	1163	6	34762	0.205892	1	chr11	61025758	61062788
TRHDE	1	1163	6	34762	0.205892	1	chr12	72666529	73059422
RNFT2	1	1163	6	34762	0.205892	1	chr12	117176096	117291436
AP4S1	1	1163	6	34762	0.205892	1	chr14	31494312	31565656
RALGAPA1	1	1163	6	34762	0.205892	1	chr14	36007558	36278432
IDH3A	1	1163	6	34762	0.205892	1	chr15	78441719	78462884
DUSP14	1	1163	6	34762	0.205892	1	chr17	35849951	35873588
GRB2	1	1163	6	34762	0.205892	1	chr17	73314157	73401790
JUNB	1	1163	6	34762	0.205892	1	chr19	12902310	12904125
STX16-NPEPL1	1	1163	6	34762	0.205892	1	chr20	57226309	57290900
MRPS6	1	1163	6	34762	0.205892	1	chr21	35445823	35515334
FBLN1	1	1163	6	34762	0.205892	1	chr22	45898719	45997014
DNAH14	1	1163	7	34761	0.231621	1	chr1	225117356	225586996
OSBPL6	1	1163	7	34761	0.231621	1	chr2	179059208	179264160
DHX30	1	1163	7	34761	0.231621	1	chr3	47844399	47891686
RBM6	1	1163	7	34761	0.231621	1	chr3	49977477	50114685
GRID2	1	1163	7	34761	0.231621	1	chr4	93225550	94693649
MCC	1	1163	7	34761	0.231621	1	chr5	112357796	112824527
PTK7	1	1163	7	34761	0.231621	1	chr6	43044029	43129457
COL19A1	1	1163	7	34761	0.231621	1	chr6	70576448	70922157
ABCA13	1	1163	7	34761	0.231621	1	chr7	48211057	48687091
ASTN2	1	1163	7	34761	0.231621	1	chr9	119187504	120177317
KIF11	1	1163	7	34761	0.231621	1	chr10	94352825	94415152
RILPL1	1	1163	7	34761	0.231621	1	chr12	123955909	124018265
MCF2L	1	1163	7	34761	0.231621	1	chr13	113623535	113754053
NUSAP1	1	1163	7	34761	0.231621	1	chr15	41624892	41673248
HIGD2B	1	1163	7	34761	0.231621	1	chr15	72968123	72978490
RNF40	1	1163	7	34761	0.231621	1	chr16	30772933	30787628
NUFIP2	1	1163	7	34761	0.231621	1	chr17	27582854	27621166
FN3K	1	1163	7	34761	0.231621	1	chr17	80693452	80709073
MRPL34	1	1163	7	34761	0.231621	1	chr19	17416477	17417652
LOC100506334	1	1163	7	34761	0.231621	1	chr21	35303516	35343487
KLHL22	1	1163	7	34761	0.231621	1	chr22	20795806	20850170
MAML2	3	1161	49	34719	0.237221	1	chr11	95711440	96076344
GNB1	1	1163	8	34760	0.256518	1	chr1	1716725	1822526
FAM189B	1	1163	8	34760	0.256518	1	chr1	155216996	155225274
C5orf44	1	1163	8	34760	0.256518	1	chr5	64920558	64961954
PRRC2A	1	1163	8	34760	0.256518	1	chr6	31588450	31605554
ANKS1A	1	1163	8	34760	0.256518	1	chr6	34857038	35059190
LOC100505761	1	1163	8	34760	0.256518	1	chr10	104209574	104216050
ALG8	1	1163	8	34760	0.256518	1	chr11	77811988	77850699
FNDC3A	1	1163	8	34760	0.256518	1	chr13	49550048	49783915
C14orf159	1	1163	8	34760	0.256518	1	chr14	91580357	91691703
COQ9	1	1163	8	34760	0.256518	1	chr16	57481337	57495187
ATP5A1	1	1163	8	34760	0.256518	1	chr18	43664110	43684199
LOC100131496	1	1163	8	34760	0.256518	1	chr20	45947246	45949498
TFAP2C	1	1163	8	34760	0.256518	1	chr20	55204358	55214338
JAM2	1	1163	8	34760	0.256518	1	chr21	27011589	27087235
FAM19A5	1	1163	8	34760	0.256518	1	chr22	48885288	49147744
POLA1	1	1163	8	34760	0.256518	1	chrX	24712064	25015102
SH3BGRL	1	1163	8	34760	0.256518	1	chrX	80457303	80554046
MIR4509-3	2	1162	29	34739	0.265785	1	chr15	22675148	28735991
BCL11A	1	1163	9	34759	0.280609	1	chr2	60678302	60780633
MBNL1	1	1163	9	34759	0.280609	1	chr3	151985829	152183569
NLGN1	1	1163	9	34759	0.280609	1	chr3	173116244	174001116
FAXC	1	1163	9	34759	0.280609	1	chr6	99720793	99797531
MRPS28	1	1163	9	34759	0.280609	1	chr8	80831095	80942506
LCOR	1	1163	9	34759	0.280609	1	chr10	98592017	98724198
C10orf95	1	1163	9	34759	0.280609	1	chr10	104209594	104211300
BAZ1A	1	1163	9	34759	0.280609	1	chr14	35221937	35344853
SERF2	1	1163	9	34759	0.280609	1	chr15	44069294	44088287
C20orf72	1	1163	9	34759	0.280609	1	chr20	17949762	17971762
PLAGL2	1	1163	9	34759	0.280609	1	chr20	30780307	30795546
RHBDD3	1	1163	9	34759	0.280609	1	chr22	29655844	29663914
POMGNT1	1	1163	10	34758	0.30392	1	chr1	46654353	46685977
HDGF	1	1163	10	34758	0.30392	1	chr1	156711899	156722240
MAML3	1	1163	10	34758	0.30392	1	chr4	140637546	141075233
SCRN1	1	1163	10	34758	0.30392	1	chr7	29959719	30029905
RAB8B	1	1163	10	34758	0.30392	1	chr15	63481728	63559973
CARM1	1	1163	10	34758	0.30392	1	chr19	10982253	11033448
DYRK1A	1	1163	10	34758	0.30392	1	chr21	38739859	38887679
CHST7	1	1163	10	34758	0.30392	1	chrX	46433192	46457838
LOC100506757	1	1163	10	34758	0.30392	1	chrX	133684054	133694428
MIR3675	1	1163	11	34757	0.326476	1	chr1	16875409	17185516
MLLT11	1	1163	11	34757	0.326476	1	chr1	151032151	151040973
ASAP2	1	1163	11	34757	0.326476	1	chr2	9346894	9545812
THAP4	1	1163	11	34757	0.326476	1	chr2	242523820	242576725
IGF2BP2	1	1163	11	34757	0.326476	1	chr3	185361527	185542827
RUNX2	1	1163	11	34757	0.326476	1	chr6	45296054	45518819
LDB1	1	1163	11	34757	0.326476	1	chr10	103867325	103880210
LOC644656	1	1163	11	34757	0.326476	1	chr11	9481103	9482245
UVRAG	1	1163	11	34757	0.326476	1	chr11	75526212	75855282
XPOT	1	1163	11	34757	0.326476	1	chr12	64798153	64842463
KCNH5	1	1163	11	34757	0.326476	1	chr14	63173945	63568584
KIAA0247	1	1163	11	34757	0.326476	1	chr14	70078310	70181861
ARID3B	1	1163	11	34757	0.326476	1	chr15	74833548	74890472
FBXO22	1	1163	11	34757	0.326476	1	chr15	76196200	76227608
PRC1	1	1163	11	34757	0.326476	1	chr15	91509268	91537804
NFATC3	1	1163	11	34757	0.326476	1	chr16	68119269	68263162
SNAR-A7	1	1163	11	34757	0.326476	1	chr19	48427036	50631779
LARGE	1	1163	11	34757	0.326476	1	chr22	33669062	34316416
RBMS3	1	1163	12	34756	0.348302	1	chr3	29322803	30051886
SH3BP2	1	1163	12	34756	0.348302	1	chr4	2794750	2842823
FBXL7	1	1163	12	34756	0.348302	1	chr5	15500305	15939900
SOBP	1	1163	12	34756	0.348302	1	chr6	107811317	107982513
IGF2BP3	1	1163	12	34756	0.348302	1	chr7	23349828	23509995
TRIP6	1	1163	12	34756	0.348302	1	chr7	100464950	100471076
MOB3B	1	1163	12	34756	0.348302	1	chr9	27325207	27529850
FAM125B	1	1163	12	34756	0.348302	1	chr9	129089123	129269320
APBA2	1	1163	12	34756	0.348302	1	chr15	29213840	29410516
LOC613038	1	1163	12	34756	0.348302	1	chr16	29476289	30218248
MBD3	1	1163	12	34756	0.348302	1	chr19	1576678	1592652
C19orf54	1	1163	12	34756	0.348302	1	chr19	41246761	41255828
DACH1	2	1162	37	34731	0.361732	1	chr13	72012098	72441330
THSD4	2	1162	37	34731	0.361732	1	chr15	71433788	72075722
SPEN	1	1163	13	34755	0.369421	1	chr1	16174359	16266950
LINC00340	1	1163	13	34755	0.369421	1	chr6	21666675	22194616
ULK4P2	1	1163	13	34755	0.369421	1	chr15	30864758	32727250
SCAND2	1	1163	13	34755	0.369421	1	chr15	85174691	85185694
LOC100507246	1	1163	13	34755	0.369421	1	chr17	74553846	74561430
PCBP1-AS1	1	1163	14	34754	0.389856	1	chr2	70189395	70314147
LOC100630918	1	1163	14	34754	0.389856	1	chr2	85764590	85766009
PLCL2	1	1163	14	34754	0.389856	1	chr3	16926452	17132098
CCDC51	1	1163	14	34754	0.389856	1	chr3	48473580	48481529
ZFAND6	1	1163	14	34754	0.389856	1	chr15	80351910	80430735
LOC727915	1	1163	14	34754	0.389856	1	chr15	86840065	86860199
SLX1B	1	1163	14	34754	0.389856	1	chr16	29465822	30208887
UTRN	2	1162	40	34728	0.396611	1	chr6	144612873	145174170
PPFIBP2	2	1162	40	34728	0.396611	1	chr11	7534996	7674996
MAD2L2	1	1163	15	34753	0.40963	1	chr1	11734537	11751678
PPIAL4B	1	1163	15	34753	0.40963	1	chr1	144363462	149553787
ATP10A	1	1163	15	34753	0.40963	1	chr15	25923860	26108349
LRRC28	1	1163	15	34753	0.40963	1	chr15	99791652	99926498
BOLA2B	1	1163	15	34753	0.40963	1	chr16	29464914	30205627
LOC150381	2	1162	42	34726	0.419368	1	chr22	46449726	46454402
GPC3	2	1162	42	34726	0.419368	1	chrX	132669776	133119673
SHROOM3	1	1163	16	34752	0.428763	1	chr4	77356253	77704405
SLC38A9	1	1163	16	34752	0.428763	1	chr5	54921676	55008163
C6orf106	1	1163	16	34752	0.428763	1	chr6	34555066	34664625
SMARCD3	1	1163	16	34752	0.428763	1	chr7	150936059	150974231
ZNF219	1	1163	16	34752	0.428763	1	chr14	21558205	21572863
LOC388242	1	1163	16	34752	0.428763	1	chr16	29476289	30218248
ZC3H4	2	1162	43	34725	0.430581	1	chr19	47567447	47617009
MIR4435-1	3	1161	72	34696	0.439945	1	chr2	87929274	112078668
RERE	1	1163	17	34751	0.447277	1	chr1	8412464	8877699
EGFEM1P	1	1163	17	34751	0.447277	1	chr3	167967310	168548374
LINC00461	1	1163	17	34751	0.447277	1	chr5	87836597	87980620
CNKSR3	1	1163	17	34751	0.447277	1	chr6	154726433	154831753
FGFR1	1	1163	17	34751	0.447277	1	chr8	38268656	38326352
CTNNA3	1	1163	17	34751	0.447277	1	chr10	67679725	69455949
SLC25A16	1	1163	17	34751	0.447277	1	chr10	70242090	70287280
ATL1	1	1163	17	34751	0.447277	1	chr14	50999800	51099784
SAMD4A	1	1163	17	34751	0.447277	1	chr14	55034330	55260033
NF1	1	1163	17	34751	0.447277	1	chr17	29421945	29704695
CHN1	2	1162	46	34722	0.463506	1	chr2	175664042	175870107
LRRC40	1	1163	18	34750	0.465191	1	chr1	70610485	70671361
SRGAP2P2	1	1163	18	34750	0.465191	1	chr1	143915748	144094477
IPCEF1	1	1163	18	34750	0.465191	1	chr6	154475618	154677900
LOC100506190	1	1163	18	34750	0.465191	1	chr9	132250939	132275965
COMT	1	1163	18	34750	0.465191	1	chr22	19929263	19957498
ST7L	1	1163	19	34749	0.482525	1	chr1	113066141	113162040
C2orf28	1	1163	19	34749	0.482525	1	chr2	27434899	27440046
P4HTM	1	1163	19	34749	0.482525	1	chr3	49027341	49044581
NSD1	1	1163	19	34749	0.482525	1	chr5	176560080	176727214
BMF	1	1163	19	34749	0.482525	1	chr15	40380092	40401075
DIS3L	1	1163	19	34749	0.482525	1	chr15	66585633	66626236
LOC100131691	1	1163	19	34749	0.482525	1	chr19	59070553	59086164
BCOR	1	1163	19	34749	0.482525	1	chrX	39910499	40036582
GNL3L	1	1163	19	34749	0.482525	1	chrX	54556644	54593720
FUT8	1	1163	20	34748	0.499298	1	chr14	65877310	66210839
ABR	1	1163	21	34747	0.515527	1	chr17	906759	1090616
FOXP1	1	1163	22	34746	0.531231	1	chr3	71003865	71633140
AUTS2	1	1163	22	34746	0.531231	1	chr7	69063905	70257885
TNFRSF11A	1	1163	22	34746	0.531231	1	chr18	59992548	60053504
LOC284294	1	1163	22	34746	0.531231	1	chr18	61771325	62090827
CDC42EP1	1	1163	22	34746	0.531231	1	chr22	37956471	37965410
LOC100271722	1	1163	22	34746	0.531231	1	chr22	46435787	46440748
MPPED2	1	1163	23	34745	0.546426	1	chr11	30406040	30607930
ADK	1	1163	24	34744	0.561129	1	chr10	75910943	76469061
MTMR3	1	1163	24	34744	0.561129	1	chr22	30279158	30426857
RNF220	1	1163	25	34743	0.575356	1	chr1	44870960	45117396
FAM78A	1	1163	25	34743	0.575356	1	chr9	134133465	134151906
UACA	1	1163	25	34743	0.575356	1	chr15	70946893	71055850
MIR4435-2	3	1161	90	34678	0.583659	1	chr2	87929279	112078663
PDSS2	1	1163	26	34742	0.589122	1	chr6	107473761	107780779
NDE1	1	1163	27	34741	0.602443	1	chr16	15737124	15820208
SLC22A15	1	1163	28	34740	0.615331	1	chr1	116519119	116612675
SBF2	1	1163	28	34740	0.615331	1	chr11	9800214	10315754
LGR4	1	1163	28	34740	0.615331	1	chr11	27387508	27494334
BICD1	1	1163	28	34740	0.615331	1	chr12	32260185	32531141
UBE2Q2	1	1163	28	34740	0.615331	1	chr15	76135622	76193388
TNRC6B	1	1163	28	34740	0.615331	1	chr22	40440821	40731812
LINC00478	1	1163	29	34739	0.627803	1	chr21	17442842	17982094
DYM	3	1161	97	34671	0.632818	1	chr18	46570172	46987079
NXN	1	1163	30	34738	0.63987	1	chr17	702553	882998
DCAKD	1	1163	30	34738	0.63987	1	chr17	43100706	43138473
CDKAL1	1	1163	31	34737	0.651546	1	chr6	20534688	21232634
SLC3A2	1	1163	31	34737	0.651546	1	chr11	62623484	62656355
PGPEP1	1	1163	32	34736	0.662844	1	chr19	18451408	18480763
PTPRJ	1	1163	35	34733	0.694589	1	chr11	48002110	48192394
ROBO1	1	1163	36	34732	0.704493	1	chr3	78646388	79817059
SLIT3	1	1163	37	34731	0.714075	1	chr5	168093071	168728133
RORA	2	1162	75	34693	0.716928	1	chr15	60780483	61521502
PLEKHG1	1	1163	38	34730	0.723348	1	chr6	150920999	151164799
MTUS1	1	1163	38	34730	0.723348	1	chr8	17501303	17658426
MMP24	1	1163	38	34730	0.723348	1	chr20	33814539	33864804
MORF4L1	1	1163	39	34729	0.732319	1	chr15	79165172	79190074
MIR4315-1	8	1156	287	34481	0.742516	1	chr17	43552729	62818220
UBE2H	1	1163	41	34727	0.7494	1	chr7	129470573	129592800
PTPRD	1	1163	46	34722	0.787488	1	chr9	8314246	10612723
ZFHX3	1	1163	47	34721	0.794381	1	chr16	72816786	73092534
FLJ39739	2	1162	93	34675	0.817335	1	chr1	143718513	147931980
ARID5B	1	1163	54	34714	0.836768	1	chr10	63661013	63856707
GPR98	1	1163	55	34713	0.842064	1	chr5	89854617	90460033
TMC1	1	1163	77	34691	0.923572	1	chr9	75136717	75451267
SLIT2	1	1163	82	34686	0.935199	1	chr4	20255235	20620788
TRPM3	1	1163	98	34670	0.961791	1	chr9	73149966	73736514
HDAC9	1	1163	109	34659	0.97343	1	chr7	18126572	19036992
MIR4315-2	4	1160	296	34472	0.988539	1	chr17	43552729	62818220
MIR548W	1	1163	163	34605	0.995542	1	chr17	60798858	61268734
INADL	0	1164	5	34763	1	1	chr1	62208149	62629591
DDX11L1 (chr1 11873..14408)	0	1164	0	34768	1	1	chr1	11874	14408
WASH7P	0	1164	0	34768	1	1	chr1	14362	29370
FAM138A (chr1 34610..36081)	0	1164	0	34768	1	1	chr1	34611	36081
FAM138F (chr1 34610..36081)	0	1164	0	34768	1	1	chr1	34611	36081
OR4F5	0	1164	0	34768	1	1	chr1	69091	70008
LOC729737	0	1164	0	34768	1	1	chr1	134773	140566
LOC100133331 (chr1 323891..665731)	0	1164	0	34768	1	1	chr1	323892	665731
LOC100132287 (chr1 323891..328581)	0	1164	0	34768	1	1	chr1	323892	328581
LOC100132062 (chr1 323891..328581)	0	1164	0	34768	1	1	chr1	323892	328581
OR4F29 (chr1 367658..622034)	0	1164	0	34768	1	1	chr1	367659	622034
OR4F16 (chr1 367658..622034)	0	1164	0	34768	1	1	chr1	367659	622034
OR4F3 (chr1 367658..622034)	0	1164	0	34768	1	1	chr1	367659	622034
LOC100288069	0	1164	0	34768	1	1	chr1	700245	714068
LINC00115	0	1164	0	34768	1	1	chr1	761586	762902
LOC643837	0	1164	1	34767	1	1	chr1	763064	789740
FAM41C	0	1164	1	34767	1	1	chr1	803451	812182
LOC100130417	0	1164	0	34768	1	1	chr1	852953	854817
SAMD11	0	1164	2	34766	1	1	chr1	861121	879961
NOC2L	0	1164	1	34767	1	1	chr1	879583	894679
KLHL17	0	1164	5	34763	1	1	chr1	895967	901099
PLEKHN1	0	1164	2	34766	1	1	chr1	901877	910484
C1orf170	0	1164	0	34768	1	1	chr1	910579	917473
HES4	0	1164	0	34768	1	1	chr1	934342	935552
ISG15	0	1164	1	34767	1	1	chr1	948847	949919
AGRN	0	1164	1	34767	1	1	chr1	955503	991499
RNF223	0	1164	0	34768	1	1	chr1	1007126	1009687
C1orf159	0	1164	1	34767	1	1	chr1	1017198	1051736
LOC254099	0	1164	0	34768	1	1	chr1	1072397	1079434
MIR200B	0	1164	0	34768	1	1	chr1	1102484	1102578
MIR200A	0	1164	0	34768	1	1	chr1	1103243	1103332
MIR429	0	1164	0	34768	1	1	chr1	1104385	1104467
TTLL10	0	1164	0	34768	1	1	chr1	1109286	1133313
TNFRSF18	0	1164	0	34768	1	1	chr1	1138888	1142089
TNFRSF4	0	1164	0	34768	1	1	chr1	1146706	1149548
SDF4	0	1164	4	34764	1	1	chr1	1152288	1167447
B3GALT6	0	1164	1	34767	1	1	chr1	1167629	1170420
FAM132A	0	1164	0	34768	1	1	chr1	1177826	1182102
UBE2J2	0	1164	2	34766	1	1	chr1	1189292	1209234
SCNN1D	0	1164	1	34767	1	1	chr1	1215816	1227409
ACAP3	0	1164	1	34767	1	1	chr1	1227764	1243269
PUSL1	0	1164	1	34767	1	1	chr1	1243994	1247057
CPSF3L	0	1164	0	34768	1	1	chr1	1246965	1260067
GLTPD1	0	1164	0	34768	1	1	chr1	1260143	1264276
TAS1R3	0	1164	0	34768	1	1	chr1	1266726	1269844
DVL1	0	1164	2	34766	1	1	chr1	1270658	1284492
MXRA8	0	1164	0	34768	1	1	chr1	1288071	1293915
AURKAIP1	0	1164	1	34767	1	1	chr1	1309110	1310818
CCNL2	0	1164	2	34766	1	1	chr1	1321091	1334718
LOC148413	0	1164	2	34766	1	1	chr1	1334910	1337426
MRPL20	0	1164	0	34768	1	1	chr1	1337276	1342693
ANKRD65	0	1164	0	34768	1	1	chr1	1353800	1356824
TMEM88B	0	1164	0	34768	1	1	chr1	1361508	1363167
ATAD3C	0	1164	0	34768	1	1	chr1	1385069	1405538
ATAD3B	0	1164	2	34766	1	1	chr1	1407164	1431582
ATAD3A	0	1164	0	34768	1	1	chr1	1447523	1470067
TMEM240	0	1164	0	34768	1	1	chr1	1470158	1475740
SSU72	0	1164	2	34766	1	1	chr1	1477053	1510262
C1orf233	0	1164	0	34768	1	1	chr1	1533388	1535476
MIB2	0	1164	1	34767	1	1	chr1	1550795	1565990
MMP23B	0	1164	0	34768	1	1	chr1	1567560	1570030
MMP23A	0	1164	1	34767	1	1	chr1	1568159	1633247
CDK11B	0	1164	1	34767	1	1	chr1	1571100	1655775
SLC35E2B	0	1164	0	34768	1	1	chr1	1592939	1624243
CDK11A	0	1164	0	34768	1	1	chr1	1634170	1655791
SLC35E2	0	1164	1	34767	1	1	chr1	1656277	1677438
NADK	0	1164	10	34758	1	1	chr1	1682671	1711508
CALML6	0	1164	0	34768	1	1	chr1	1846266	1848733
TMEM52	0	1164	0	34768	1	1	chr1	1849029	1850740
KIAA1751	0	1164	1	34767	1	1	chr1	1884752	1935276
GABRD	0	1164	0	34768	1	1	chr1	1950768	1962192
PRKCZ	0	1164	1	34767	1	1	chr1	1981909	2116834
C1orf86	0	1164	1	34767	1	1	chr1	2115899	2139172
SKI	0	1164	1	34767	1	1	chr1	2160134	2241652
MORN1	0	1164	0	34768	1	1	chr1	2252696	2322993
LOC100129534	0	1164	0	34768	1	1	chr1	2281853	2284100
RER1	0	1164	2	34766	1	1	chr1	2323214	2336885
PEX10	0	1164	1	34767	1	1	chr1	2336241	2344010
PLCH2	0	1164	0	34768	1	1	chr1	2407754	2436964
PANK4	0	1164	0	34768	1	1	chr1	2439975	2458035
HES5	0	1164	0	34768	1	1	chr1	2460184	2461684
LOC115110	0	1164	0	34768	1	1	chr1	2481359	2484284
LOC100133445	0	1164	0	34768	1	1	chr1	2487208	2488450
TNFRSF14	0	1164	0	34768	1	1	chr1	2487805	2495267
FAM213B	0	1164	0	34768	1	1	chr1	2517899	2522908
MMEL1	0	1164	0	34768	1	1	chr1	2522081	2564481
TTC34	0	1164	0	34768	1	1	chr1	2572807	2706230
ACTRT2	0	1164	0	34768	1	1	chr1	2938046	2939467
FLJ42875	0	1164	0	34768	1	1	chr1	2976181	2984289
PRDM16	0	1164	2	34766	1	1	chr1	2985742	3355185
MIR4251	0	1164	0	34768	1	1	chr1	3044539	3044599
ARHGEF16	0	1164	0	34768	1	1	chr1	3371147	3397677
MEGF6	0	1164	0	34768	1	1	chr1	3404506	3528059
MIR551A	0	1164	0	34768	1	1	chr1	3477260	3477354
TPRG1L	0	1164	0	34768	1	1	chr1	3541556	3546694
WRAP73	0	1164	0	34768	1	1	chr1	3547331	3566671
TP73	0	1164	1	34767	1	1	chr1	3569129	3652765
TP73-AS1	0	1164	0	34768	1	1	chr1	3652548	3663937
CCDC27	0	1164	0	34768	1	1	chr1	3668965	3688209
LOC388588	0	1164	0	34768	1	1	chr1	3689352	3692546
LRRC47	0	1164	4	34764	1	1	chr1	3696784	3713068
CEP104	0	1164	1	34767	1	1	chr1	3728645	3773797
DFFB	0	1164	3	34765	1	1	chr1	3773845	3801993
C1orf174	0	1164	1	34767	1	1	chr1	3805697	3816857
LOC100133612	0	1164	0	34768	1	1	chr1	3816968	3832011
LOC728716	0	1164	0	34768	1	1	chr1	4000672	4012643
LOC284661	0	1164	0	34768	1	1	chr1	4472111	4484744
AJAP1	0	1164	0	34768	1	1	chr1	4715105	4843851
MIR4417	0	1164	0	34768	1	1	chr1	5624131	5624203
MIR4689	0	1164	0	34768	1	1	chr1	5922732	5922801
NPHP4	0	1164	2	34766	1	1	chr1	5922870	6052533
CHD5	0	1164	0	34768	1	1	chr1	6161847	6240194
RPL22	0	1164	3	34765	1	1	chr1	6245080	6259679
RNF207	0	1164	7	34761	1	1	chr1	6266189	6281359
ICMT	0	1164	2	34766	1	1	chr1	6281253	6296044
HES3	0	1164	0	34768	1	1	chr1	6304252	6305638
GPR153	0	1164	0	34768	1	1	chr1	6307406	6321035
ACOT7	0	1164	1	34767	1	1	chr1	6324332	6453826
HES2	0	1164	1	34767	1	1	chr1	6475294	6479979
ESPN	0	1164	0	34768	1	1	chr1	6484848	6521004
MIR4252	0	1164	0	34768	1	1	chr1	6489894	6489956
TNFRSF25	0	1164	0	34768	1	1	chr1	6521214	6526255
PLEKHG5	0	1164	1	34767	1	1	chr1	6526152	6580069
NOL9	0	1164	0	34768	1	1	chr1	6581407	6614658
TAS1R1	0	1164	1	34767	1	1	chr1	6615338	6639817
ZBTB48	0	1164	2	34766	1	1	chr1	6640063	6649340
KLHL21	0	1164	2	34766	1	1	chr1	6650784	6662929
PHF13	0	1164	4	34764	1	1	chr1	6673756	6684093
THAP3	0	1164	1	34767	1	1	chr1	6684925	6695646
DNAJC11	0	1164	4	34764	1	1	chr1	6694228	6761966
CAMTA1	0	1164	14	34754	1	1	chr1	6845384	7829766
VAMP3	0	1164	0	34768	1	1	chr1	7831329	7841492
PER3	0	1164	6	34762	1	1	chr1	7844763	7905237
UTS2	0	1164	0	34768	1	1	chr1	7907672	7913551
PARK7	0	1164	0	34768	1	1	chr1	8021714	8045342
ERRFI1	0	1164	0	34768	1	1	chr1	8071779	8086393
SLC45A1	0	1164	0	34768	1	1	chr1	8384390	8404227
ENO1	0	1164	1	34767	1	1	chr1	8921059	8939151
ENO1-AS1	0	1164	3	34765	1	1	chr1	8938894	8939943
CA6	0	1164	0	34768	1	1	chr1	9005922	9035148
SLC2A7	0	1164	0	34768	1	1	chr1	9063359	9086404
SLC2A5	0	1164	2	34766	1	1	chr1	9097005	9129887
MIR34A	0	1164	0	34768	1	1	chr1	9211727	9211836
H6PD	0	1164	2	34766	1	1	chr1	9294863	9331394
SPSB1	0	1164	0	34768	1	1	chr1	9352941	9429590
SLC25A33	0	1164	2	34766	1	1	chr1	9599528	9642831
PIK3CD	0	1164	0	34768	1	1	chr1	9711790	9789172
C1orf200	0	1164	0	34768	1	1	chr1	9712668	9714644
CLSTN1	0	1164	4	34764	1	1	chr1	9789079	9884550
CTNNBIP1	0	1164	2	34766	1	1	chr1	9908334	9970316
LZIC	0	1164	3	34765	1	1	chr1	9989776	10002826
NMNAT1	0	1164	2	34766	1	1	chr1	10003486	10045556
RBP7	0	1164	1	34767	1	1	chr1	10057255	10076078
UBE4B	0	1164	14	34754	1	1	chr1	10093041	10241296
KIF1B	0	1164	13	34755	1	1	chr1	10270764	10441661
PGD	0	1164	0	34768	1	1	chr1	10459085	10480201
APITD1	0	1164	0	34768	1	1	chr1	10490159	10502872
APITD1-CORT	0	1164	1	34767	1	1	chr1	10490159	10512060
CORT	0	1164	0	34768	1	1	chr1	10509776	10512060
DFFA	0	1164	2	34766	1	1	chr1	10520603	10532613
PEX14	0	1164	3	34765	1	1	chr1	10535003	10690815
CASZ1	0	1164	3	34765	1	1	chr1	10696666	10856707
C1orf127	0	1164	1	34767	1	1	chr1	11006530	11042094
TARDBP	0	1164	0	34768	1	1	chr1	11072679	11085549
MASP2	0	1164	0	34768	1	1	chr1	11086580	11107296
SRM	0	1164	5	34763	1	1	chr1	11114649	11120091
EXOSC10	0	1164	2	34766	1	1	chr1	11126676	11159938
MTOR	0	1164	1	34767	1	1	chr1	11166588	11322608
ANGPTL7	0	1164	0	34768	1	1	chr1	11249398	11256038
PTCHD2	0	1164	0	34768	1	1	chr1	11539295	11597640
FBXO2	0	1164	0	34768	1	1	chr1	11708418	11714888
FBXO44	0	1164	0	34768	1	1	chr1	11714432	11723384
FBXO6	0	1164	1	34767	1	1	chr1	11724150	11734409
C1orf187	0	1164	0	34768	1	1	chr1	11751781	11780336
AGTRAP	0	1164	5	34763	1	1	chr1	11796142	11810828
MTHFR	0	1164	1	34767	1	1	chr1	11845787	11866160
CLCN6	0	1164	0	34768	1	1	chr1	11866207	11903201
NPPA-AS1	0	1164	0	34768	1	1	chr1	11900376	11907673
NPPA	0	1164	0	34768	1	1	chr1	11905767	11907840
NPPB	0	1164	0	34768	1	1	chr1	11917521	11918992
KIAA2013	0	1164	0	34768	1	1	chr1	11979645	11986485
PLOD1	0	1164	0	34768	1	1	chr1	11994724	12035599
MFN2	0	1164	0	34768	1	1	chr1	12040238	12073572
MIIP	0	1164	1	34767	1	1	chr1	12079299	12092106
TNFRSF8	0	1164	0	34768	1	1	chr1	12123434	12204264
TNFRSF1B	0	1164	0	34768	1	1	chr1	12227060	12269277
MIR4632	0	1164	0	34768	1	1	chr1	12251762	12251839
VPS13D	0	1164	14	34754	1	1	chr1	12290113	12572098
SNORA59A (chr1 12567299..12567451)	0	1164	0	34768	1	1	chr1	12567300	12567451
SNORA59B (chr1 12567299..12567451)	0	1164	0	34768	1	1	chr1	12567300	12567451
DHRS3	0	1164	6	34762	1	1	chr1	12627939	12677820
AADACL4	0	1164	0	34768	1	1	chr1	12704566	12727097
AADACL3	0	1164	0	34768	1	1	chr1	12776118	12788726
C1orf158	0	1164	0	34768	1	1	chr1	12806163	12821102
PRAMEF12	0	1164	0	34768	1	1	chr1	12834984	12838048
PRAMEF1	0	1164	0	34768	1	1	chr1	12851546	12856777
PRAMEF11	0	1164	0	34768	1	1	chr1	12884468	12891264
LOC649330	0	1164	0	34768	1	1	chr1	12907236	12908237
HNRNPCL1	0	1164	0	34768	1	1	chr1	12907261	12908578
PRAMEF2	0	1164	0	34768	1	1	chr1	12916941	12921764
PRAMEF4	0	1164	0	34768	1	1	chr1	12939033	12946025
PRAMEF10	0	1164	0	34768	1	1	chr1	12952727	12958094
PRAMEF8	0	1164	0	34768	1	1	chr1	12976450	13611550
PRAMEF7	0	1164	0	34768	1	1	chr1	12977513	13610487
PRAMEF6	0	1164	0	34768	1	1	chr1	12998302	13368936
PRAMEF22	0	1164	0	34768	1	1	chr1	13035543	13331671
PRAMEF5	0	1164	0	34768	1	1	chr1	13108514	13369057
LOC440563	0	1164	0	34768	1	1	chr1	13182960	13184326
PRAMEF3	0	1164	0	34768	1	1	chr1	13328196	13331692
PRAMEF9	0	1164	0	34768	1	1	chr1	13421176	13648988
PRAMEF15	0	1164	0	34768	1	1	chr1	13421176	13648987
PRAMEF13	0	1164	0	34768	1	1	chr1	13447414	13452656
PRAMEF14	0	1164	0	34768	1	1	chr1	13447414	13673511
PRAMEF19	0	1164	0	34768	1	1	chr1	13474053	13698405
PRAMEF18	0	1164	0	34768	1	1	chr1	13474053	13698405
PRAMEF16	0	1164	0	34768	1	1	chr1	13495254	13498259
PRAMEF20	0	1164	0	34768	1	1	chr1	13516066	13747803
PRAMEF21	0	1164	0	34768	1	1	chr1	13521963	13747803
PRAMEF17	0	1164	0	34768	1	1	chr1	13716088	13719064
LRRC38	0	1164	0	34768	1	1	chr1	13801445	13840242
PDPN	0	1164	11	34757	1	1	chr1	13910252	13944452
KAZN	0	1164	2	34766	1	1	chr1	14925213	15444544
C1orf126	0	1164	1	34767	1	1	chr1	15438311	15478960
TMEM51	0	1164	0	34768	1	1	chr1	15479028	15546974
FHAD1	0	1164	2	34766	1	1	chr1	15573768	15724622
EFHD2	0	1164	0	34768	1	1	chr1	15736391	15756839
CTRC	0	1164	0	34768	1	1	chr1	15764938	15773153
CELA2A	0	1164	0	34768	1	1	chr1	15783223	15798586
CELA2B	0	1164	0	34768	1	1	chr1	15802596	15817895
CASP9	0	1164	0	34768	1	1	chr1	15818769	15851285
DNAJC16	0	1164	0	34768	1	1	chr1	15853352	15898228
AGMAT	0	1164	0	34768	1	1	chr1	15898194	15911605
DDI2	0	1164	5	34763	1	1	chr1	15943953	15987552
RSC1A1	0	1164	0	34768	1	1	chr1	15986364	15988217
PLEKHM2	0	1164	3	34765	1	1	chr1	16010827	16061264
SLC25A34	0	1164	0	34768	1	1	chr1	16062809	16067884
TMEM82	0	1164	0	34768	1	1	chr1	16068917	16074477
FBLIM1	0	1164	1	34767	1	1	chr1	16085255	16113084
UQCRHL	0	1164	0	34768	1	1	chr1	16133657	16134194
FLJ37453	0	1164	16	34752	1	1	chr1	16160710	16174642
ZBTB17	0	1164	0	34768	1	1	chr1	16268364	16302627
C1orf64	0	1164	0	34768	1	1	chr1	16330731	16333184
HSPB7	0	1164	0	34768	1	1	chr1	16340523	16345285
CLCNKA	0	1164	0	34768	1	1	chr1	16348486	16360545
CLCNKB	0	1164	0	34768	1	1	chr1	16370247	16383803
FAM131C	0	1164	0	34768	1	1	chr1	16384264	16400127
EPHA2	0	1164	3	34765	1	1	chr1	16450832	16482582
ARHGEF19	0	1164	1	34767	1	1	chr1	16524599	16539104
RSG1	0	1164	1	34767	1	1	chr1	16558182	16563659
FBXO42	0	1164	0	34768	1	1	chr1	16576559	16678948
C1orf144	0	1164	4	34764	1	1	chr1	16693583	16724640
SPATA21	0	1164	0	34768	1	1	chr1	16725138	16763919
NECAP2	0	1164	0	34768	1	1	chr1	16767167	16786584
CROCCP3	0	1164	0	34768	1	1	chr1	16793931	16819196
NBPF1	0	1164	2	34766	1	1	chr1	16890412	16939982
CROCCP2	0	1164	1	34767	1	1	chr1	16944751	16957401
MST1P2	0	1164	0	34768	1	1	chr1	16972069	16976915
ESPNP	0	1164	0	34768	1	1	chr1	17017713	17046652
MST1P9	0	1164	0	34768	1	1	chr1	17081401	17090975
MFAP2	0	1164	0	34768	1	1	chr1	17300999	17308081
ATP13A2	0	1164	1	34767	1	1	chr1	17312453	17338423
SDHB	0	1164	3	34765	1	1	chr1	17345225	17380665
PADI2	0	1164	0	34768	1	1	chr1	17393256	17445948
PADI1	0	1164	0	34768	1	1	chr1	17531621	17572501
PADI3	0	1164	0	34768	1	1	chr1	17575593	17610727
PADI4	0	1164	2	34766	1	1	chr1	17634690	17690495
PADI6	0	1164	0	34768	1	1	chr1	17698741	17728195
RCC2	0	1164	1	34767	1	1	chr1	17733251	17766250
ARHGEF10L	0	1164	2	34766	1	1	chr1	17866330	18024370
ACTL8	0	1164	0	34768	1	1	chr1	18081808	18153558
IGSF21	0	1164	1	34767	1	1	chr1	18434240	18704977
KLHDC7A	0	1164	0	34768	1	1	chr1	18807424	18812480
PAX7	0	1164	0	34768	1	1	chr1	18957500	19075360
TAS1R2	0	1164	0	34768	1	1	chr1	19166093	19186155
ALDH4A1	0	1164	1	34767	1	1	chr1	19197924	19229293
MIR4695	0	1164	0	34768	1	1	chr1	19209688	19209774
IFFO2	0	1164	1	34767	1	1	chr1	19230774	19282826
UBR4	0	1164	1	34767	1	1	chr1	19401000	19536746
KIAA0090	0	1164	1	34767	1	1	chr1	19544584	19578046
MRTO4	0	1164	0	34768	1	1	chr1	19578075	19586622
AKR7L	0	1164	0	34768	1	1	chr1	19592476	19600568
AKR7A3	0	1164	0	34768	1	1	chr1	19609057	19615280
LOC100506730	0	1164	0	34768	1	1	chr1	19619741	19622230
AKR7A2	0	1164	0	34768	1	1	chr1	19629202	19638640
PQLC2	0	1164	0	34768	1	1	chr1	19638740	19655794
CAPZB	0	1164	2	34766	1	1	chr1	19665267	19812066
MINOS1	0	1164	3	34765	1	1	chr1	19923471	19956315
C1orf151-NBL1	0	1164	2	34766	1	1	chr1	19923471	19984949
NBL1	0	1164	0	34768	1	1	chr1	19969723	19984949
HTR6	0	1164	0	34768	1	1	chr1	19991780	20006055
TMCO4	0	1164	0	34768	1	1	chr1	20008706	20126410
RNF186	0	1164	0	34768	1	1	chr1	20140522	20141771
OTUD3	0	1164	1	34767	1	1	chr1	20208888	20239437
PLA2G2E	0	1164	0	34768	1	1	chr1	20246800	20250110
PLA2G2A	0	1164	0	34768	1	1	chr1	20301924	20306932
PLA2G5	0	1164	0	34768	1	1	chr1	20396701	20418394
PLA2G2D	0	1164	0	34768	1	1	chr1	20438434	20446008
PLA2G2F	0	1164	0	34768	1	1	chr1	20465823	20476879
PLA2G2C	0	1164	0	34768	1	1	chr1	20490484	20501687
UBXN10	0	1164	0	34768	1	1	chr1	20512578	20519942
VWA5B1	0	1164	0	34768	1	1	chr1	20617412	20681387
LOC339505	0	1164	0	34768	1	1	chr1	20686294	20755287
CAMK2N1	0	1164	1	34767	1	1	chr1	20808884	20812728
MUL1	0	1164	0	34768	1	1	chr1	20825941	20834674
FAM43B	0	1164	1	34767	1	1	chr1	20878932	20881513
CDA	0	1164	2	34766	1	1	chr1	20915444	20945400
PINK1	0	1164	0	34768	1	1	chr1	20959948	20978004
DDOST	0	1164	1	34767	1	1	chr1	20978260	20988037
KIF17	0	1164	3	34765	1	1	chr1	20990507	21044317
SH2D5	0	1164	0	34768	1	1	chr1	21046225	21059133
EIF4G3	0	1164	10	34758	1	1	chr1	21132785	21503381
ECE1	0	1164	3	34765	1	1	chr1	21543740	21672034
LOC100506801	0	1164	0	34768	1	1	chr1	21619783	21626362
NBPF3	0	1164	0	34768	1	1	chr1	21766621	21811393
ALPL	0	1164	0	34768	1	1	chr1	21835858	21904905
RAP1GAP	0	1164	0	34768	1	1	chr1	21922708	21995856
USP48	0	1164	17	34751	1	1	chr1	22004792	22109688
LDLRAD2	0	1164	3	34765	1	1	chr1	22138758	22151714
HSPG2	0	1164	4	34764	1	1	chr1	22148737	22263750
CELA3B	0	1164	0	34768	1	1	chr1	22303418	22315847
CELA3A	0	1164	0	34768	1	1	chr1	22328149	22339035
LINC00339	0	1164	2	34766	1	1	chr1	22351707	22357715
CDC42	0	1164	0	34768	1	1	chr1	22379120	22419436
WNT4	0	1164	0	34768	1	1	chr1	22443798	22469519
ZBTB40	0	1164	1	34767	1	1	chr1	22778344	22857650
EPHA8	0	1164	0	34768	1	1	chr1	22890004	22930087
C1QA	0	1164	0	34768	1	1	chr1	22963118	22966175
C1QC	0	1164	0	34768	1	1	chr1	22970118	22974603
C1QB	0	1164	0	34768	1	1	chr1	22979682	22988029
EPHB2	0	1164	1	34767	1	1	chr1	23037331	23241823
MIR4684	0	1164	0	34768	1	1	chr1	23046010	23046091
MIR4253	0	1164	0	34768	1	1	chr1	23189652	23189719
LOC729059	0	1164	0	34768	1	1	chr1	23337327	23342343
KDM1A	0	1164	4	34764	1	1	chr1	23345941	23410184
MIR3115	0	1164	0	34768	1	1	chr1	23370798	23370865
HTR1D	0	1164	0	34768	1	1	chr1	23518388	23521222
HNRNPR	0	1164	3	34765	1	1	chr1	23636276	23670853
ZNF436	0	1164	5	34763	1	1	chr1	23685941	23696357
C1orf213	0	1164	11	34757	1	1	chr1	23695464	23698330
TCEA3	0	1164	1	34767	1	1	chr1	23707555	23751261
ASAP3	0	1164	1	34767	1	1	chr1	23755056	23810750
E2F2	0	1164	5	34763	1	1	chr1	23832920	23857712
ID3	0	1164	2	34766	1	1	chr1	23884421	23886285
MDS2	0	1164	1	34767	1	1	chr1	23953824	23967056
RPL11	0	1164	1	34767	1	1	chr1	24018269	24022915
TCEB3	0	1164	0	34768	1	1	chr1	24069856	24088549
LOC100506963	0	1164	3	34765	1	1	chr1	24086872	24104787
PITHD1	0	1164	1	34767	1	1	chr1	24104876	24114722
LYPLA2	0	1164	2	34766	1	1	chr1	24117646	24122029
GALE	0	1164	1	34767	1	1	chr1	24122089	24127294
HMGCL	0	1164	1	34767	1	1	chr1	24128367	24151949
FUCA1	0	1164	1	34767	1	1	chr1	24171572	24194859
CNR2	0	1164	0	34768	1	1	chr1	24200460	24239817
MIR378F	0	1164	0	34768	1	1	chr1	24255560	24255637
PNRC2	0	1164	0	34768	1	1	chr1	24286301	24289949
SRSF10	0	1164	0	34768	1	1	chr1	24292937	24306953
MYOM3	0	1164	0	34768	1	1	chr1	24382531	24438665
IL22RA1	0	1164	0	34768	1	1	chr1	24446261	24469775
IL28RA	0	1164	1	34767	1	1	chr1	24480647	24513765
LOC284632	0	1164	0	34768	1	1	chr1	24526730	24538180
GRHL3	0	1164	1	34767	1	1	chr1	24645812	24690970
C1orf201	0	1164	1	34767	1	1	chr1	24683489	24741587
NIPAL3	0	1164	0	34768	1	1	chr1	24742245	24799473
RCAN3AS	0	1164	0	34768	1	1	chr1	24822823	24828850
RCAN3	0	1164	9	34759	1	1	chr1	24828841	24863510
C1orf130	0	1164	0	34768	1	1	chr1	24882567	24935818
SRRM1	0	1164	2	34766	1	1	chr1	24969594	24999772
CLIC4	0	1164	22	34746	1	1	chr1	25071760	25170815
SYF2	0	1164	1	34767	1	1	chr1	25548767	25559013
C1orf63	0	1164	2	34766	1	1	chr1	25568740	25573985
RHD	0	1164	0	34768	1	1	chr1	25598981	25656936
TMEM50A	0	1164	0	34768	1	1	chr1	25664789	25688852
RHCE	0	1164	0	34768	1	1	chr1	25688740	25747363
TMEM57	0	1164	7	34761	1	1	chr1	25757388	25826698
LDLRAP1	0	1164	0	34768	1	1	chr1	25870076	25895377
MAN1C1	0	1164	3	34765	1	1	chr1	25943959	26111258
SEPN1	0	1164	1	34767	1	1	chr1	26126667	26144713
FAM54B	0	1164	0	34768	1	1	chr1	26146397	26159433
LOC646471	0	1164	0	34768	1	1	chr1	26146445	26150097
C1orf135	0	1164	0	34768	1	1	chr1	26160497	26185848
PAQR7	0	1164	0	34768	1	1	chr1	26187975	26197744
STMN1	0	1164	6	34762	1	1	chr1	26210677	26233368
MIR3917	0	1164	0	34768	1	1	chr1	26232853	26232945
PAFAH2	0	1164	4	34764	1	1	chr1	26286258	26324648
EXTL1	0	1164	1	34767	1	1	chr1	26348271	26362954
SLC30A2	0	1164	0	34768	1	1	chr1	26364514	26372604
TRIM63	0	1164	0	34768	1	1	chr1	26377798	26394121
PDIK1L	0	1164	3	34765	1	1	chr1	26437656	26452039
FAM110D	0	1164	0	34768	1	1	chr1	26485511	26489119
ZNF593	0	1164	0	34768	1	1	chr1	26496388	26497364
CNKSR1	0	1164	0	34768	1	1	chr1	26503981	26516375
CATSPER4	0	1164	0	34768	1	1	chr1	26517119	26529033
CEP85	0	1164	4	34764	1	1	chr1	26560693	26605299
SH3BGRL3	0	1164	0	34768	1	1	chr1	26606213	26608013
UBXN11	0	1164	0	34768	1	1	chr1	26608773	26644756
CD52	0	1164	0	34768	1	1	chr1	26644411	26647014
AIM1L	0	1164	0	34768	1	1	chr1	26648350	26680621
ZNF683	0	1164	0	34768	1	1	chr1	26688125	26699266
LIN28A	0	1164	1	34767	1	1	chr1	26737269	26756219
DHDDS	0	1164	0	34768	1	1	chr1	26758773	26797795
HMGN2	0	1164	0	34768	1	1	chr1	26798902	26803133
RPS6KA1	0	1164	1	34767	1	1	chr1	26856249	26901520
MIR1976	0	1164	0	34768	1	1	chr1	26881033	26881084
ARID1A	0	1164	7	34761	1	1	chr1	27022522	27108601
ZDHHC18	0	1164	2	34766	1	1	chr1	27153201	27182211
SFN	0	1164	0	34768	1	1	chr1	27189633	27190947
GPN2	0	1164	2	34766	1	1	chr1	27205873	27216869
GPATCH3	0	1164	1	34767	1	1	chr1	27216979	27226962
NR0B2	0	1164	0	34768	1	1	chr1	27237975	27240567
NUDC	0	1164	0	34768	1	1	chr1	27248224	27272887
C1orf172	0	1164	0	34768	1	1	chr1	27276047	27286901
TRNP1	0	1164	0	34768	1	1	chr1	27320195	27327377
FAM46B	0	1164	0	34768	1	1	chr1	27331511	27339333
SLC9A1	0	1164	1	34767	1	1	chr1	27425300	27481451
WDTC1	0	1164	2	34766	1	1	chr1	27561007	27635110
TMEM222	0	1164	4	34764	1	1	chr1	27648636	27662891
LOC644961	0	1164	0	34768	1	1	chr1	27650365	27653016
SYTL1	0	1164	0	34768	1	1	chr1	27668483	27680423
MAP3K6	0	1164	1	34767	1	1	chr1	27681670	27693337
FCN3	0	1164	0	34768	1	1	chr1	27695601	27701315
CD164L2	0	1164	0	34768	1	1	chr1	27705596	27709805
GPR3	0	1164	1	34767	1	1	chr1	27719152	27722317
AHDC1	0	1164	0	34768	1	1	chr1	27860756	27930143
FGR	0	1164	0	34768	1	1	chr1	27938801	27961727
IFI6	0	1164	1	34767	1	1	chr1	27992572	27998724
FAM76A	0	1164	0	34768	1	1	chr1	28052490	28089423
STX12	0	1164	2	34766	1	1	chr1	28099694	28150963
PPP1R8	0	1164	1	34767	1	1	chr1	28157252	28178183
SCARNA1	0	1164	0	34768	1	1	chr1	28160912	28161077
C1orf38	0	1164	0	34768	1	1	chr1	28199055	28213193
RPA2	0	1164	1	34767	1	1	chr1	28218049	28241236
SMPDL3B	0	1164	0	34768	1	1	chr1	28261504	28285663
XKR8	0	1164	2	34766	1	1	chr1	28286504	28294604
EYA3	0	1164	8	34760	1	1	chr1	28296855	28415148
LOC653566	0	1164	0	34768	1	1	chr1	28421446	28423069
PTAFR	0	1164	0	34768	1	1	chr1	28473677	28520447
DNAJC8	0	1164	1	34767	1	1	chr1	28526790	28559542
SESN2	0	1164	1	34767	1	1	chr1	28585963	28609002
MED18	0	1164	2	34766	1	1	chr1	28655513	28662478
PHACTR4	0	1164	2	34766	1	1	chr1	28696093	28826881
RCC1	0	1164	18	34750	1	1	chr1	28832455	28865708
SNHG3	0	1164	2	34766	1	1	chr1	28832455	28837404
TRNAU1AP	0	1164	2	34766	1	1	chr1	28879529	28905057
SNHG12	0	1164	0	34768	1	1	chr1	28905050	28908366
SNORD99	0	1164	0	34768	1	1	chr1	28905255	28905334
SNORA61	0	1164	0	34768	1	1	chr1	28906276	28906405
SNORA44	0	1164	0	34768	1	1	chr1	28906893	28907024
SNORA16A	0	1164	0	34768	1	1	chr1	28907432	28907565
RAB42	0	1164	2	34766	1	1	chr1	28918712	28921088
TAF12	0	1164	4	34764	1	1	chr1	28929609	28969604
RNU11	0	1164	0	34768	1	1	chr1	28975112	28975246
GMEB1	0	1164	6	34762	1	1	chr1	28995240	29042115
YTHDF2	0	1164	4	34764	1	1	chr1	29063133	29096287
OPRD1	0	1164	1	34767	1	1	chr1	29138654	29190208
EPB41	0	1164	2	34766	1	1	chr1	29213603	29446558
TMEM200B	0	1164	0	34768	1	1	chr1	29445937	29450421
SRSF4	0	1164	0	34768	1	1	chr1	29474250	29508637
MECR	0	1164	3	34765	1	1	chr1	29519385	29557454
PTPRU	0	1164	2	34766	1	1	chr1	29563028	29653325
MATN1	0	1164	0	34768	1	1	chr1	31184124	31196432
LOC100129196	0	1164	0	34768	1	1	chr1	31191619	31199593
MIR4420	0	1164	0	34768	1	1	chr1	31212003	31212079
SDC3	0	1164	2	34766	1	1	chr1	31342313	31381480
PUM1	0	1164	2	34766	1	1	chr1	31404353	31538564
SNORD103B	0	1164	0	34768	1	1	chr1	31408536	31422052
SNORD103A	0	1164	0	34768	1	1	chr1	31408536	31422052
SNORD85	0	1164	0	34768	1	1	chr1	31441010	31441084
PRO0611	0	1164	0	34768	1	1	chr1	31460912	31461481
NKAIN1	0	1164	0	34768	1	1	chr1	31652592	31712734
SNRNP40	0	1164	4	34764	1	1	chr1	31732415	31769644
ZCCHC17	0	1164	0	34768	1	1	chr1	31769842	31837780
FABP3	0	1164	0	34768	1	1	chr1	31838100	31845923
SERINC2	0	1164	1	34767	1	1	chr1	31882412	31907527
LOC149086	0	1164	0	34768	1	1	chr1	31971839	31974167
LOC284551	0	1164	0	34768	1	1	chr1	31984036	31989846
TINAGL1	0	1164	0	34768	1	1	chr1	32042086	32053287
HCRTR1	0	1164	0	34768	1	1	chr1	32083301	32092919
PEF1	0	1164	2	34766	1	1	chr1	32095463	32110838
COL16A1	0	1164	0	34768	1	1	chr1	32117848	32169768
BAI2	0	1164	1	34767	1	1	chr1	32192718	32229648
MIR4254	0	1164	0	34768	1	1	chr1	32224261	32224336
SPOCD1	0	1164	3	34765	1	1	chr1	32256025	32281580
PTP4A2	0	1164	2	34766	1	1	chr1	32372022	32403988
KHDRBS1	0	1164	1	34767	1	1	chr1	32479491	32509472
TMEM39B	0	1164	2	34766	1	1	chr1	32538503	32568467
KPNA6	0	1164	4	34764	1	1	chr1	32573644	32642168
TXLNA	0	1164	4	34764	1	1	chr1	32645345	32663886
CCDC28B	0	1164	2	34766	1	1	chr1	32666202	32670991
IQCC	0	1164	2	34766	1	1	chr1	32671236	32674288
DCDC2B	0	1164	0	34768	1	1	chr1	32674695	32681797
TMEM234	0	1164	2	34766	1	1	chr1	32681798	32687926
EIF3I	0	1164	1	34767	1	1	chr1	32687971	32697205
MTMR9LP	0	1164	1	34767	1	1	chr1	32697261	32707311
FAM167B	0	1164	0	34768	1	1	chr1	32712818	32714461
LCK	0	1164	0	34768	1	1	chr1	32716840	32751766
HDAC1	0	1164	2	34766	1	1	chr1	32757708	32799224
MARCKSL1	0	1164	1	34767	1	1	chr1	32799440	32801834
LOC100128071	0	1164	0	34768	1	1	chr1	32826871	32827844
TSSK3	0	1164	0	34768	1	1	chr1	32827862	32829924
BSDC1	0	1164	3	34765	1	1	chr1	32830705	32860062
ZBTB8B	0	1164	0	34768	1	1	chr1	32930658	32953459
ZBTB8A	0	1164	3	34765	1	1	chr1	33004772	33071542
ZBTB8OS	0	1164	10	34758	1	1	chr1	33087307	33116185
RBBP4	0	1164	1	34767	1	1	chr1	33116749	33151812
SYNC	0	1164	2	34766	1	1	chr1	33145507	33168361
KIAA1522	0	1164	1	34767	1	1	chr1	33207512	33240571
YARS	0	1164	7	34761	1	1	chr1	33240840	33283633
S100PBP	0	1164	5	34763	1	1	chr1	33283043	33324480
FNDC5	0	1164	0	34768	1	1	chr1	33327869	33338082
HPCA	0	1164	0	34768	1	1	chr1	33352098	33360247
TMEM54	0	1164	0	34768	1	1	chr1	33360196	33366953
RNF19B	0	1164	1	34767	1	1	chr1	33402050	33430286
AK2	0	1164	0	34768	1	1	chr1	33473541	33502512
ADC	0	1164	0	34768	1	1	chr1	33546714	33585995
TRIM62	0	1164	3	34765	1	1	chr1	33611003	33647671
ZNF362	0	1164	3	34765	1	1	chr1	33722174	33766320
PHC2	0	1164	1	34767	1	1	chr1	33789224	33841194
MIR3605	0	1164	0	34768	1	1	chr1	33797994	33798093
ZSCAN20	0	1164	0	34768	1	1	chr1	33938232	33961995
CSMD2	0	1164	0	34768	1	1	chr1	33979609	34631443
HMGB4	0	1164	0	34768	1	1	chr1	34326076	34330392
LOC402779	0	1164	0	34768	1	1	chr1	34334557	34351059
C1orf94	0	1164	0	34768	1	1	chr1	34632624	34684731
GJB5	0	1164	0	34768	1	1	chr1	35220721	35224112
GJB4	0	1164	0	34768	1	1	chr1	35225342	35229325
GJB3	0	1164	0	34768	1	1	chr1	35246790	35251967
GJA4	0	1164	0	34768	1	1	chr1	35258599	35261348
C1orf212	0	1164	1	34767	1	1	chr1	35315963	35325417
LOC653160	0	1164	0	34768	1	1	chr1	35441300	35444307
ZMYM6NB	0	1164	1	34767	1	1	chr1	35447127	35450948
ZMYM6	0	1164	2	34766	1	1	chr1	35451767	35497569
ZMYM1	0	1164	1	34767	1	1	chr1	35544972	35581455
SFPQ	0	1164	0	34768	1	1	chr1	35649201	35658743
ZMYM4	0	1164	1	34767	1	1	chr1	35734568	35887545
KIAA0319L	0	1164	1	34767	1	1	chr1	35899091	36023037
NCDN	0	1164	0	34768	1	1	chr1	36023393	36032380
TFAP2E	0	1164	0	34768	1	1	chr1	36038971	36060927
PSMB2	0	1164	3	34765	1	1	chr1	36065143	36107445
C1orf216	0	1164	6	34762	1	1	chr1	36179477	36184790
CLSPN	0	1164	1	34767	1	1	chr1	36197713	36235551
EIF2C4	0	1164	1	34767	1	1	chr1	36273828	36323490
EIF2C1	0	1164	6	34762	1	1	chr1	36348810	36389899
EIF2C3	0	1164	3	34765	1	1	chr1	36396683	36522063
TEKT2	0	1164	1	34767	1	1	chr1	36549676	36553876
ADPRHL2	0	1164	1	34767	1	1	chr1	36554453	36559533
COL8A2	0	1164	1	34767	1	1	chr1	36560844	36565850
TRAPPC3	0	1164	1	34767	1	1	chr1	36602173	36615067
MAP7D1	0	1164	1	34767	1	1	chr1	36621803	36646441
THRAP3	0	1164	4	34764	1	1	chr1	36690017	36770957
SH3D21	0	1164	1	34767	1	1	chr1	36771994	36786948
FAM176B	0	1164	0	34768	1	1	chr1	36787632	36789755
STK40	0	1164	1	34767	1	1	chr1	36805225	36851485
LSM10	0	1164	1	34767	1	1	chr1	36859031	36863493
OSCP1	0	1164	10	34758	1	1	chr1	36883507	36916086
MRPS15	0	1164	1	34767	1	1	chr1	36921362	36930040
CSF3R	0	1164	0	34768	1	1	chr1	36931644	36948915
GRIK3	0	1164	0	34768	1	1	chr1	37261128	37499844
MIR4255	0	1164	0	34768	1	1	chr1	37627164	37627235
ZC3H12A	0	1164	0	34768	1	1	chr1	37940119	37949978
MEAF6	0	1164	0	34768	1	1	chr1	37958176	37980364
SNIP1	0	1164	0	34768	1	1	chr1	38002142	38019903
DNALI1	0	1164	0	34768	1	1	chr1	38022520	38032458
GNL2	0	1164	3	34765	1	1	chr1	38032413	38061586
RSPO1	0	1164	0	34768	1	1	chr1	38076951	38100595
C1orf109	0	1164	2	34766	1	1	chr1	38147242	38156192
CDCA8	0	1164	0	34768	1	1	chr1	38158159	38175391
EPHA10	0	1164	0	34768	1	1	chr1	38181646	38230824
MANEAL	0	1164	0	34768	1	1	chr1	38259774	38267278
YRDC	0	1164	0	34768	1	1	chr1	38268614	38273865
C1orf122	0	1164	1	34767	1	1	chr1	38273473	38275126
MTF1	0	1164	1	34767	1	1	chr1	38275239	38325292
INPP5B	0	1164	2	34766	1	1	chr1	38326369	38412729
SF3A3	0	1164	0	34768	1	1	chr1	38422652	38455761
FHL3	0	1164	1	34767	1	1	chr1	38462442	38471187
UTP11L	0	1164	0	34768	1	1	chr1	38478384	38490497
POU3F1	0	1164	0	34768	1	1	chr1	38509523	38512450
MIR3659	0	1164	0	34768	1	1	chr1	38554903	38555001
LOC339442	0	1164	0	34768	1	1	chr1	38674706	38680439
RRAGC	0	1164	2	34766	1	1	chr1	39305015	39325340
GJA9-MYCBP	0	1164	0	34768	1	1	chr1	39328162	39347298
MYCBP	0	1164	0	34768	1	1	chr1	39328162	39339050
GJA9	0	1164	0	34768	1	1	chr1	39339739	39347298
RHBDL2	0	1164	0	34768	1	1	chr1	39351479	39407456
AKIRIN1	0	1164	0	34768	1	1	chr1	39456916	39471737
NDUFS5	0	1164	0	34768	1	1	chr1	39491967	39500308
MACF1	0	1164	2	34766	1	1	chr1	39547089	39952810
KIAA0754	0	1164	0	34768	1	1	chr1	39875176	39882154
BMP8A	0	1164	0	34768	1	1	chr1	39957318	39995541
PPIEL	0	1164	0	34768	1	1	chr1	39987952	40025370
PABPC4	0	1164	0	34768	1	1	chr1	40026485	40042521
SNORA55	0	1164	0	34768	1	1	chr1	40033046	40033182
HEYL	0	1164	0	34768	1	1	chr1	40089103	40105348
NT5C1A	0	1164	0	34768	1	1	chr1	40124793	40137710
HPCAL4	0	1164	0	34768	1	1	chr1	40144645	40157089
PPIE	0	1164	1	34767	1	1	chr1	40204517	40229586
BMP8B	0	1164	0	34768	1	1	chr1	40223903	40254533
OXCT2	0	1164	0	34768	1	1	chr1	40235197	40237020
TRIT1	0	1164	5	34763	1	1	chr1	40306706	40349177
MYCL1	0	1164	3	34765	1	1	chr1	40361096	40367687
MFSD2A	0	1164	0	34768	1	1	chr1	40420784	40435628
CAP1	0	1164	2	34766	1	1	chr1	40506255	40538321
PPT1	0	1164	1	34767	1	1	chr1	40538382	40563142
RLF	0	1164	1	34767	1	1	chr1	40627041	40706593
TMCO2	0	1164	0	34768	1	1	chr1	40713573	40717365
ZMPSTE24	0	1164	1	34767	1	1	chr1	40723733	40759856
COL9A2	0	1164	0	34768	1	1	chr1	40766163	40782939
SMAP2	0	1164	1	34767	1	1	chr1	40839378	40888998
ZNF643	0	1164	1	34767	1	1	chr1	40916337	40929390
ZNF642	0	1164	0	34768	1	1	chr1	40943302	40962015
DEM1	0	1164	0	34768	1	1	chr1	40974433	40982214
ZNF684	0	1164	0	34768	1	1	chr1	40997233	41013841
RIMS3	0	1164	0	34768	1	1	chr1	41086352	41131324
LOC100130557	0	1164	1	34767	1	1	chr1	41154752	41157933
NFYC	0	1164	9	34759	1	1	chr1	41157242	41237275
MIR30E	0	1164	0	34768	1	1	chr1	41220027	41220118
MIR30C1	0	1164	0	34768	1	1	chr1	41222956	41223044
KCNQ4	0	1164	1	34767	1	1	chr1	41249684	41306124
CITED4	0	1164	0	34768	1	1	chr1	41326728	41328018
CTPS	0	1164	0	34768	1	1	chr1	41445007	41478235
LOC100507178	0	1164	0	34768	1	1	chr1	41480262	41509562
SLFNL1	0	1164	0	34768	1	1	chr1	41481269	41487427
SCMH1	0	1164	2	34766	1	1	chr1	41492871	41707815
HIVEP3	0	1164	1	34767	1	1	chr1	41972036	42501596
GUCA2B	0	1164	0	34768	1	1	chr1	42619092	42621495
GUCA2A	0	1164	0	34768	1	1	chr1	42628362	42630395
FOXJ3	0	1164	2	34766	1	1	chr1	42642210	42801548
RIMKLA	0	1164	1	34767	1	1	chr1	42846468	42889900
ZMYND12	0	1164	3	34765	1	1	chr1	42896001	42921938
PPCS	0	1164	1	34767	1	1	chr1	42922173	42926086
CCDC30	0	1164	1	34767	1	1	chr1	43000560	43120335
PPIH	0	1164	0	34768	1	1	chr1	43124048	43142429
YBX1	0	1164	1	34767	1	1	chr1	43148066	43168020
CLDN19	0	1164	0	34768	1	1	chr1	43198764	43205925
LEPRE1	0	1164	0	34768	1	1	chr1	43212006	43232755
C1orf50	0	1164	1	34767	1	1	chr1	43232916	43241413
LOC100129924	0	1164	0	34768	1	1	chr1	43253661	43263901
CCDC23	0	1164	0	34768	1	1	chr1	43272723	43283059
ERMAP	0	1164	0	34768	1	1	chr1	43282776	43310660
ZNF691	0	1164	0	34768	1	1	chr1	43312244	43318146
SLC2A1	0	1164	0	34768	1	1	chr1	43391046	43424847
FLJ32224	0	1164	3	34765	1	1	chr1	43424720	43449029
FAM183A	0	1164	3	34765	1	1	chr1	43613594	43622067
EBNA1BP2	0	1164	0	34768	1	1	chr1	43629845	43638241
WDR65	0	1164	0	34768	1	1	chr1	43638001	43720029
TMEM125	0	1164	0	34768	1	1	chr1	43735665	43739673
C1orf210	0	1164	0	34768	1	1	chr1	43747557	43751288
TIE1	0	1164	0	34768	1	1	chr1	43766566	43788781
MPL	0	1164	0	34768	1	1	chr1	43803475	43820135
CDC20	0	1164	1	34767	1	1	chr1	43824626	43828873
ELOVL1	0	1164	3	34765	1	1	chr1	43829068	43833745
MED8	0	1164	1	34767	1	1	chr1	43849588	43855483
SZT2	0	1164	0	34768	1	1	chr1	43855556	43919918
HYI	0	1164	0	34768	1	1	chr1	43916674	43919660
PTPRF	0	1164	0	34768	1	1	chr1	43996547	44089343
KDM4A	0	1164	5	34763	1	1	chr1	44115797	44171189
LOC100132774	0	1164	1	34767	1	1	chr1	44165409	44173012
ST3GAL3	0	1164	37	34731	1	1	chr1	44173218	44396831
ARTN	0	1164	1	34767	1	1	chr1	44398992	44402912
IPO13	0	1164	0	34768	1	1	chr1	44412478	44433694
DPH2	0	1164	2	34766	1	1	chr1	44435653	44439043
ATP6V0B	0	1164	0	34768	1	1	chr1	44440602	44443972
B4GALT2	0	1164	8	34760	1	1	chr1	44444874	44456843
CCDC24	0	1164	0	34768	1	1	chr1	44457280	44462198
SLC6A9	0	1164	2	34766	1	1	chr1	44462155	44497134
KLF17	0	1164	0	34768	1	1	chr1	44584522	44600809
DMAP1	0	1164	0	34768	1	1	chr1	44679125	44686351
ERI3	0	1164	3	34765	1	1	chr1	44686742	44820939
TMEM53	0	1164	0	34768	1	1	chr1	45119501	45140099
C1orf228	0	1164	8	34760	1	1	chr1	45140394	45191263
KIF2C	0	1164	0	34768	1	1	chr1	45205490	45233438
RPS8	0	1164	0	34768	1	1	chr1	45241246	45244412
SNORD55	0	1164	0	34768	1	1	chr1	45241537	45241610
SNORD46	0	1164	0	34768	1	1	chr1	45242164	45242261
SNORD38A	0	1164	0	34768	1	1	chr1	45243514	45243584
SNORD38B	0	1164	0	34768	1	1	chr1	45244062	45244130
BEST4	0	1164	2	34766	1	1	chr1	45249257	45253426
PLK3	0	1164	0	34768	1	1	chr1	45266036	45271667
TCTEX1D4	0	1164	0	34768	1	1	chr1	45271586	45272957
BTBD19	0	1164	5	34763	1	1	chr1	45274154	45279801
PTCH2	0	1164	4	34764	1	1	chr1	45285516	45308616
EIF2B3	0	1164	2	34766	1	1	chr1	45316194	45452361
HECTD3	0	1164	0	34768	1	1	chr1	45468220	45477027
UROD	0	1164	0	34768	1	1	chr1	45477805	45481341
ZSWIM5	0	1164	4	34764	1	1	chr1	45482076	45672250
HPDL	0	1164	0	34768	1	1	chr1	45792545	45794346
MUTYH	0	1164	3	34765	1	1	chr1	45794914	45806142
TOE1	0	1164	7	34761	1	1	chr1	45805342	45809650
TESK2	0	1164	1	34767	1	1	chr1	45809555	45956840
CCDC163P	0	1164	1	34767	1	1	chr1	45959598	45965751
MMACHC	0	1164	1	34767	1	1	chr1	45965856	45976739
PRDX1	0	1164	3	34765	1	1	chr1	45976707	45988562
AKR1A1	0	1164	0	34768	1	1	chr1	46016455	46035723
NASP	0	1164	0	34768	1	1	chr1	46049660	46084578
CCDC17	0	1164	0	34768	1	1	chr1	46085716	46089731
GPBP1L1	0	1164	0	34768	1	1	chr1	46092976	46152302
RPS15AP10	0	1164	0	34768	1	1	chr1	46111452	46112357
IPP	0	1164	2	34766	1	1	chr1	46159998	46216485
PIK3R3	0	1164	7	34761	1	1	chr1	46505812	46598708
TSPAN1	0	1164	0	34768	1	1	chr1	46640749	46651634
LURAP1	0	1164	5	34763	1	1	chr1	46669006	46686928
RAD54L	0	1164	1	34767	1	1	chr1	46713367	46744145
LRRC41	0	1164	5	34763	1	1	chr1	46744072	46769038
UQCRH	0	1164	2	34766	1	1	chr1	46769380	46782447
NSUN4	0	1164	0	34768	1	1	chr1	46805849	46830824
FAAH	0	1164	2	34766	1	1	chr1	46859939	46879520
LOC729041	0	1164	0	34768	1	1	chr1	46899499	46911374
DMBX1	0	1164	0	34768	1	1	chr1	46972668	46979886
LOC100507423	0	1164	0	34768	1	1	chr1	47004368	47035927
KNCN	0	1164	0	34768	1	1	chr1	47011316	47016887
MKNK1	0	1164	0	34768	1	1	chr1	47023079	47069966
MOB3C	0	1164	0	34768	1	1	chr1	47073387	47082563
ATPAF1	0	1164	2	34766	1	1	chr1	47100711	47134099
ATPAF1-AS1	0	1164	0	34768	1	1	chr1	47137497	47139256
LOC100130197	0	1164	0	34768	1	1	chr1	47139708	47157769
KIAA0494	0	1164	0	34768	1	1	chr1	47140831	47184736
CYP4B1	0	1164	0	34768	1	1	chr1	47264670	47285021
CYP4Z2P	0	1164	0	34768	1	1	chr1	47323906	47366147
CYP4A11	0	1164	0	34768	1	1	chr1	47394846	47407156
CYP4X1	0	1164	0	34768	1	1	chr1	47489240	47516423
CYP4Z1	0	1164	0	34768	1	1	chr1	47533160	47583992
CYP4A22	0	1164	0	34768	1	1	chr1	47603107	47614526
PDZK1IP1	0	1164	0	34768	1	1	chr1	47649261	47655771
TAL1	0	1164	11	34757	1	1	chr1	47681963	47695443
STIL	0	1164	0	34768	1	1	chr1	47715811	47779819
CMPK1	0	1164	1	34767	1	1	chr1	47799469	47844511
FOXE3	0	1164	0	34768	1	1	chr1	47881744	47883724
MGC12982	0	1164	0	34768	1	1	chr1	47897807	47900313
FOXD2	0	1164	0	34768	1	1	chr1	47901689	47906363
LOC388630	0	1164	0	34768	1	1	chr1	48226200	48462562
SKINTL	0	1164	0	34768	1	1	chr1	48567387	48648100
SLC5A9	0	1164	0	34768	1	1	chr1	48688357	48714316
SPATA6	0	1164	0	34768	1	1	chr1	48761044	48937876
AGBL4	0	1164	0	34768	1	1	chr1	48998527	50489626
BEND5	0	1164	0	34768	1	1	chr1	49193540	49242547
ELAVL4	0	1164	0	34768	1	1	chr1	50513686	50667540
DMRTA2	0	1164	0	34768	1	1	chr1	50883223	50889119
FAF1	0	1164	1	34767	1	1	chr1	50906935	51425936
C1orf185	0	1164	0	34768	1	1	chr1	51567906	51613754
RNF11	0	1164	0	34768	1	1	chr1	51701945	51739119
TTC39A	0	1164	5	34763	1	1	chr1	51752930	51810785
EPS15	0	1164	8	34760	1	1	chr1	51819935	51984995
OSBPL9	0	1164	7	34761	1	1	chr1	52082546	52254891
NRD1	0	1164	3	34765	1	1	chr1	52254866	52344609
MIR761	0	1164	0	34768	1	1	chr1	52302016	52302074
RAB3B	0	1164	0	34768	1	1	chr1	52373628	52456436
TXNDC12	0	1164	5	34763	1	1	chr1	52485804	52521047
KTI12	0	1164	0	34768	1	1	chr1	52497777	52499472
BTF3L4	0	1164	9	34759	1	1	chr1	52521857	52556388
ZFYVE9	0	1164	5	34763	1	1	chr1	52608046	52812358
CC2D1B	0	1164	1	34767	1	1	chr1	52816265	52831877
ORC1	0	1164	2	34766	1	1	chr1	52838501	52870143
PRPF38A	0	1164	2	34766	1	1	chr1	52870219	52883992
ZCCHC11	0	1164	5	34763	1	1	chr1	52888948	53018762
GPX7	0	1164	2	34766	1	1	chr1	53068043	53074723
FAM159A	0	1164	0	34768	1	1	chr1	53099066	53122737
SELRC1	0	1164	0	34768	1	1	chr1	53152014	53164038
ZYG11B	0	1164	0	34768	1	1	chr1	53192131	53293013
ZYG11A	0	1164	1	34767	1	1	chr1	53308183	53360247
ECHDC2	0	1164	1	34767	1	1	chr1	53361582	53387446
SCP2	0	1164	1	34767	1	1	chr1	53392901	53517289
PODN	0	1164	0	34768	1	1	chr1	53527724	53551174
SLC1A7	0	1164	0	34768	1	1	chr1	53552855	53608289
CPT2	0	1164	1	34767	1	1	chr1	53662101	53679869
C1orf123	0	1164	1	34767	1	1	chr1	53679772	53686289
MAGOH	0	1164	0	34768	1	1	chr1	53692564	53704282
LOC100507564	0	1164	1	34767	1	1	chr1	53704282	53708455
LRP8	0	1164	2	34766	1	1	chr1	53708041	53793821
FLJ40434	0	1164	0	34768	1	1	chr1	53904043	53905693
DMRTB1	0	1164	0	34768	1	1	chr1	53925072	53933158
GLIS1	0	1164	0	34768	1	1	chr1	53971906	54199877
TMEM48	0	1164	1	34767	1	1	chr1	54231134	54304225
YIPF1	0	1164	0	34768	1	1	chr1	54317392	54355487
DIO1	0	1164	0	34768	1	1	chr1	54359861	54376759
HSPB11	0	1164	0	34768	1	1	chr1	54387234	54411288
LRRC42	0	1164	2	34766	1	1	chr1	54411999	54433841
LDLRAD1	0	1164	0	34768	1	1	chr1	54474506	54483803
TMEM59	0	1164	6	34762	1	1	chr1	54497349	54519111
TCEANC2	0	1164	2	34766	1	1	chr1	54519274	54565416
MIR4781	0	1164	0	34768	1	1	chr1	54519752	54519827
CDCP2	0	1164	0	34768	1	1	chr1	54604668	54619443
CYB5RL	0	1164	1	34767	1	1	chr1	54638027	54665746
MRPL37	0	1164	0	34768	1	1	chr1	54665840	54684056
SSBP3	0	1164	9	34759	1	1	chr1	54692195	54872092
ACOT11	0	1164	0	34768	1	1	chr1	55013807	55100417
FAM151A	0	1164	0	34768	1	1	chr1	55074850	55089200
HEATR8-TTC4	0	1164	0	34768	1	1	chr1	55107427	55208328
HEATR8	0	1164	0	34768	1	1	chr1	55107427	55175939
TTC4	0	1164	0	34768	1	1	chr1	55181495	55208328
PARS2	0	1164	0	34768	1	1	chr1	55222571	55230226
TTC22	0	1164	0	34768	1	1	chr1	55246752	55266941
C1orf177	0	1164	0	34768	1	1	chr1	55271736	55307937
DHCR24	0	1164	1	34767	1	1	chr1	55315300	55352921
TMEM61	0	1164	0	34768	1	1	chr1	55446465	55457966
BSND	0	1164	0	34768	1	1	chr1	55464617	55474465
PCSK9	0	1164	0	34768	1	1	chr1	55505149	55530526
USP24	0	1164	6	34762	1	1	chr1	55532032	55681039
LOC100507634	0	1164	2	34766	1	1	chr1	55681081	55683128
MIR4422	0	1164	0	34768	1	1	chr1	55691314	55691396
PPAP2B	0	1164	4	34764	1	1	chr1	56960419	57045257
PRKAA2	0	1164	0	34768	1	1	chr1	57110990	57181008
C1orf168	0	1164	0	34768	1	1	chr1	57184477	57285369
C8A	0	1164	0	34768	1	1	chr1	57320443	57383894
C8B	0	1164	0	34768	1	1	chr1	57394883	57431688
DAB1	0	1164	0	34768	1	1	chr1	57463579	58716211
OMA1	0	1164	1	34767	1	1	chr1	58946391	59012446
TACSTD2	0	1164	0	34768	1	1	chr1	59041095	59043166
MYSM1	0	1164	0	34768	1	1	chr1	59120411	59165747
JUN	0	1164	0	34768	1	1	chr1	59246463	59249785
LOC100131060	0	1164	1	34767	1	1	chr1	59250823	59365384
HSD52	0	1164	0	34768	1	1	chr1	59597608	59612479
FGGY	0	1164	0	34768	1	1	chr1	59762625	60228402
MIR4711	0	1164	0	34768	1	1	chr1	60198899	60198968
HOOK1	0	1164	0	34768	1	1	chr1	60280533	60342050
CYP2J2	0	1164	0	34768	1	1	chr1	60358980	60392423
C1orf87	0	1164	0	34768	1	1	chr1	60456066	60539442
NFIA	0	1164	14	34754	1	1	chr1	61542946	61928460
TM2D1	0	1164	2	34766	1	1	chr1	62146719	62191095
L1TD1	0	1164	1	34767	1	1	chr1	62660474	62678001
KANK4	0	1164	0	34768	1	1	chr1	62701837	62785083
USP1	0	1164	1	34767	1	1	chr1	62901975	62917475
DOCK7	0	1164	0	34768	1	1	chr1	62920397	63153969
ANGPTL3	0	1164	0	34768	1	1	chr1	63063187	63071180
ATG4C	0	1164	1	34767	1	1	chr1	63249777	63330941
LINC00466	0	1164	2	34766	1	1	chr1	63624754	63782901
FOXD3	0	1164	2	34766	1	1	chr1	63788730	63790797
ALG6	0	1164	1	34767	1	1	chr1	63833261	63904233
ITGB3BP	0	1164	0	34768	1	1	chr1	63906441	63988944
EFCAB7	0	1164	1	34767	1	1	chr1	63989013	64038364
DLEU2L	0	1164	0	34768	1	1	chr1	64014651	64016307
PGM1	0	1164	0	34768	1	1	chr1	64058947	64125916
ROR1	0	1164	0	34768	1	1	chr1	64239690	64644707
UBE2U	0	1164	0	34768	1	1	chr1	64669490	64710027
CACHD1	0	1164	9	34759	1	1	chr1	64936476	65158741
MIR4794	0	1164	0	34768	1	1	chr1	65045530	65045604
RAVER2	0	1164	1	34767	1	1	chr1	65210778	65298914
JAK1	0	1164	0	34768	1	1	chr1	65298906	65432187
MIR3671	0	1164	0	34768	1	1	chr1	65523438	65523525
MIR101-1	0	1164	0	34768	1	1	chr1	65524117	65524191
AK4	0	1164	2	34766	1	1	chr1	65613232	65697828
DNAJC6	0	1164	0	34768	1	1	chr1	65730430	65881552
LEPROT	0	1164	0	34768	1	1	chr1	65886131	65901690
LEPR	0	1164	2	34766	1	1	chr1	65886335	66103176
PDE4B	0	1164	7	34761	1	1	chr1	66258193	66840262
SGIP1	0	1164	7	34761	1	1	chr1	66999825	67210768
MIR3117	0	1164	0	34768	1	1	chr1	67094123	67094200
TCTEX1D1	0	1164	0	34768	1	1	chr1	67218140	67244730
INSL5	0	1164	0	34768	1	1	chr1	67263424	67266942
WDR78	0	1164	3	34765	1	1	chr1	67278572	67390570
MIER1	0	1164	3	34765	1	1	chr1	67390578	67454302
SLC35D1	0	1164	0	34768	1	1	chr1	67465015	67520080
C1orf141	0	1164	0	34768	1	1	chr1	67557859	67594220
IL23R	0	1164	1	34767	1	1	chr1	67632169	67725650
IL12RB2	0	1164	1	34767	1	1	chr1	67773047	67862583
SERBP1	0	1164	2	34766	1	1	chr1	67873493	67896123
GADD45A	0	1164	0	34768	1	1	chr1	68150860	68154021
GNG12	0	1164	3	34765	1	1	chr1	68167149	68299155
LOC100289178	0	1164	3	34765	1	1	chr1	68297971	68668670
DIRAS3	0	1164	0	34768	1	1	chr1	68511645	68516460
WLS	0	1164	2	34766	1	1	chr1	68564142	68698284
MIR1262	0	1164	0	34768	1	1	chr1	68649201	68649293
RPE65	0	1164	0	34768	1	1	chr1	68894507	68915642
DEPDC1	0	1164	6	34762	1	1	chr1	68939835	68962799
LRRC7	0	1164	0	34768	1	1	chr1	70225858	70589171
PIN1P1	0	1164	0	34768	1	1	chr1	70385005	70386000
SRSF11	0	1164	6	34762	1	1	chr1	70671365	70717701
ANKRD13C	0	1164	2	34766	1	1	chr1	70724685	70820417
HHLA3	0	1164	3	34765	1	1	chr1	70820493	70833705
CTH	0	1164	5	34763	1	1	chr1	70876901	70905534
PTGER3	0	1164	2	34766	1	1	chr1	71318036	71513491
ZRANB2-AS1	0	1164	2	34766	1	1	chr1	71512189	71532865
ZRANB2	0	1164	0	34768	1	1	chr1	71528974	71546972
MIR186	0	1164	0	34768	1	1	chr1	71533314	71533399
ZRANB2-AS2	0	1164	0	34768	1	1	chr1	71547007	71703406
NEGR1	0	1164	2	34766	1	1	chr1	71868625	72748277
NEGR1-IT1	0	1164	0	34768	1	1	chr1	72259915	72302695
LRRIQ3	0	1164	2	34766	1	1	chr1	74491702	74663871
FPGT-TNNI3K	0	1164	0	34768	1	1	chr1	74663896	75010116
FPGT	0	1164	0	34768	1	1	chr1	74663896	74674148
TNNI3K	0	1164	0	34768	1	1	chr1	74701071	75010116
C1orf173	0	1164	0	34768	1	1	chr1	75033795	75139422
CRYZ	0	1164	0	34768	1	1	chr1	75171172	75199092
TYW3	0	1164	0	34768	1	1	chr1	75198836	75232360
LHX8	0	1164	0	34768	1	1	chr1	75594119	75627218
ACADM	0	1164	0	34768	1	1	chr1	76190043	76229355
RABGGTB	0	1164	0	34768	1	1	chr1	76251886	76260764
SNORD45C	0	1164	0	34768	1	1	chr1	76252757	76252834
SNORD45A	0	1164	0	34768	1	1	chr1	76253574	76253657
SNORD45B	0	1164	0	34768	1	1	chr1	76255162	76255232
MSH4	0	1164	0	34768	1	1	chr1	76262556	76378923
ASB17	0	1164	0	34768	1	1	chr1	76384558	76398116
ST6GALNAC3	0	1164	0	34768	1	1	chr1	76540389	77096669
ST6GALNAC5	0	1164	1	34767	1	1	chr1	77333186	77529737
AK5	0	1164	0	34768	1	1	chr1	77747662	78025654
ZZZ3	0	1164	0	34768	1	1	chr1	78030190	78148343
USP33	0	1164	0	34768	1	1	chr1	78161674	78225537
FAM73A	0	1164	3	34765	1	1	chr1	78245309	78344081
NEXN	0	1164	0	34768	1	1	chr1	78354200	78409578
FUBP1	0	1164	1	34767	1	1	chr1	78413591	78444777
DNAJB4	0	1164	1	34767	1	1	chr1	78470636	78482995
GIPC2	0	1164	1	34767	1	1	chr1	78511589	78603112
MGC27382	0	1164	1	34767	1	1	chr1	78695283	78835147
PTGFR	0	1164	0	34768	1	1	chr1	78956728	79006386
IFI44L	0	1164	0	34768	1	1	chr1	79086088	79111830
IFI44	0	1164	0	34768	1	1	chr1	79115477	79129763
ELTD1	0	1164	0	34768	1	1	chr1	79355449	79472495
LPHN2	0	1164	2	34766	1	1	chr1	82266082	82458107
TTLL7	0	1164	0	34768	1	1	chr1	84335057	84464833
PRKACB	0	1164	0	34768	1	1	chr1	84543745	84704181
SAMD13	0	1164	1	34767	1	1	chr1	84764049	84816481
UOX	0	1164	0	34768	1	1	chr1	84830641	84863576
DNASE2B	0	1164	0	34768	1	1	chr1	84864215	84880691
RPF1	0	1164	0	34768	1	1	chr1	84944920	84964033
GNG5	0	1164	0	34768	1	1	chr1	84964006	84972262
CTBS	0	1164	1	34767	1	1	chr1	85018804	85040163
C1orf180	0	1164	0	34768	1	1	chr1	85093913	85100703
SSX2IP	0	1164	0	34768	1	1	chr1	85109390	85156240
LPAR3	0	1164	1	34767	1	1	chr1	85279086	85358896
MCOLN2	0	1164	3	34765	1	1	chr1	85391266	85462796
MCOLN3	0	1164	0	34768	1	1	chr1	85483765	85514223
WDR63	0	1164	0	34768	1	1	chr1	85527993	85598821
MIR4423	0	1164	0	34768	1	1	chr1	85599477	85599556
SYDE2	0	1164	3	34765	1	1	chr1	85623356	85666728
C1orf52	0	1164	0	34768	1	1	chr1	85715637	85725355
BCL10	0	1164	0	34768	1	1	chr1	85731460	85742587
LOC646626	0	1164	1	34767	1	1	chr1	85742041	85743771
DDAH1	0	1164	20	34748	1	1	chr1	85784168	86044046
CYR61	0	1164	1	34767	1	1	chr1	86046444	86049648
ZNHIT6	0	1164	3	34765	1	1	chr1	86115106	86174116
COL24A1	0	1164	0	34768	1	1	chr1	86194916	86622121
ODF2L	0	1164	1	34767	1	1	chr1	86812507	86862025
CLCA2	0	1164	1	34767	1	1	chr1	86889769	86922240
CLCA1	0	1164	0	34768	1	1	chr1	86934526	86965974
CLCA4	0	1164	1	34767	1	1	chr1	87012759	87046432
CLCA3P	0	1164	0	34768	1	1	chr1	87099959	87121059
SH3GLB1	0	1164	0	34768	1	1	chr1	87170253	87213867
2015-09-15	0	1164	1	34767	1	1	chr1	87328128	87380107
HS2ST1	0	1164	3	34765	1	1	chr1	87380335	87575681
LOC339524	0	1164	1	34767	1	1	chr1	87595448	87634886
LMO4	0	1164	2	34766	1	1	chr1	87794151	87814607
LOC100505768	0	1164	0	34768	1	1	chr1	87819210	87837338
PKN2	0	1164	2	34766	1	1	chr1	89149922	89301938
GTF2B	0	1164	0	34768	1	1	chr1	89318321	89357301
CCBL2	0	1164	0	34768	1	1	chr1	89401456	89458643
RBMXL1	0	1164	0	34768	1	1	chr1	89445139	89458643
GBP3	0	1164	0	34768	1	1	chr1	89472360	89488549
GBP1	0	1164	0	34768	1	1	chr1	89517987	89531043
GBP2	0	1164	0	34768	1	1	chr1	89573310	89591799
GBP7	0	1164	0	34768	1	1	chr1	89597434	89641723
GBP4	0	1164	0	34768	1	1	chr1	89646831	89664633
GBP5	0	1164	0	34768	1	1	chr1	89724634	89738544
GBP6	0	1164	0	34768	1	1	chr1	89829436	89853719
GBP1P1	0	1164	0	34768	1	1	chr1	89873238	89890493
LRRC8B	0	1164	19	34749	1	1	chr1	89990397	90063420
FLJ27354	0	1164	0	34768	1	1	chr1	90090408	90098453
LRRC8C	0	1164	2	34766	1	1	chr1	90098644	90185094
LRRC8D	0	1164	18	34750	1	1	chr1	90286573	90401989
GEMIN8P4	0	1164	0	34768	1	1	chr1	90458824	90460525
ZNF326	0	1164	1	34767	1	1	chr1	90460678	90494094
BARHL2	0	1164	0	34768	1	1	chr1	91177579	91182794
ZNF644	0	1164	1	34767	1	1	chr1	91380857	91487812
HFM1	0	1164	0	34768	1	1	chr1	91726323	91870426
CDC7	0	1164	0	34768	1	1	chr1	91966404	91991321
HSP90B3P	0	1164	0	34768	1	1	chr1	92100568	92109335
BRDT	0	1164	0	34768	1	1	chr1	92414928	92479985
EPHX4	0	1164	0	34768	1	1	chr1	92495533	92529093
BTBD8	0	1164	1	34767	1	1	chr1	92545862	92613401
KIAA1107	0	1164	0	34768	1	1	chr1	92632609	92650280
C1orf146	0	1164	0	34768	1	1	chr1	92683573	92711367
GLMN	0	1164	1	34767	1	1	chr1	92711955	92764566
RPAP2	0	1164	2	34766	1	1	chr1	92764522	92853732
GFI1	0	1164	0	34768	1	1	chr1	92940318	92952433
EVI5	0	1164	1	34767	1	1	chr1	92974253	93257961
RPL5	0	1164	1	34767	1	1	chr1	93297594	93307481
FAM69A	0	1164	0	34768	1	1	chr1	93298286	93427079
SNORD21	0	1164	0	34768	1	1	chr1	93302846	93302940
SNORA66	0	1164	0	34768	1	1	chr1	93306276	93306408
MTF2	0	1164	0	34768	1	1	chr1	93544792	93604638
TMED5	0	1164	1	34767	1	1	chr1	93615299	93646246
CCDC18	0	1164	11	34757	1	1	chr1	93646281	93744287
LOC100131564	0	1164	1	34767	1	1	chr1	93775666	93811368
DR1	0	1164	1	34767	1	1	chr1	93811478	93828148
FNBP1L	0	1164	0	34768	1	1	chr1	93913688	94020218
BCAR3	0	1164	0	34768	1	1	chr1	94027349	94147385
LOC100129046	0	1164	0	34768	1	1	chr1	94057525	94065587
MIR760	0	1164	0	34768	1	1	chr1	94312388	94312467
DNTTIP2	0	1164	1	34767	1	1	chr1	94335014	94344762
GCLM	0	1164	0	34768	1	1	chr1	94352590	94375012
ABCA4	0	1164	2	34766	1	1	chr1	94458394	94586705
ARHGAP29	0	1164	0	34768	1	1	chr1	94634463	94703307
ABCD3	0	1164	1	34767	1	1	chr1	94883933	94984219
F3	0	1164	1	34767	1	1	chr1	94994732	95007413
SLC44A3	0	1164	5	34763	1	1	chr1	95285901	95360802
CNN3	0	1164	0	34768	1	1	chr1	95362507	95392735
LOC729970	0	1164	7	34761	1	1	chr1	95393584	95428826
ALG14	0	1164	3	34765	1	1	chr1	95448279	95538507
TMEM56	0	1164	0	34768	1	1	chr1	95558073	95663161
TMEM56-RWDD3	0	1164	3	34765	1	1	chr1	95583479	95710509
RWDD3	0	1164	1	34767	1	1	chr1	95699711	95712781
FLJ31662	0	1164	0	34768	1	1	chr1	95940293	95944912
PTBP2	0	1164	3	34765	1	1	chr1	97187175	97280605
DPYD	0	1164	3	34765	1	1	chr1	97543300	98386615
MIR137HG	0	1164	0	34768	1	1	chr1	98453556	98515249
MIR2682	0	1164	0	34768	1	1	chr1	98510799	98510907
MIR137	0	1164	0	34768	1	1	chr1	98511626	98511727
LOC729987	0	1164	0	34768	1	1	chr1	98676267	98738214
SNX7	0	1164	3	34765	1	1	chr1	99127236	99226056
LPPR5	0	1164	3	34765	1	1	chr1	99355801	99470449
LOC100129620	0	1164	1	34767	1	1	chr1	99469832	99614408
LPPR4	0	1164	0	34768	1	1	chr1	99729848	99775138
PALMD	0	1164	0	34768	1	1	chr1	100111431	100160097
MIR548D1	0	1164	0	34768	1	1	chr1	100154611	100178513
MIR548AA1	0	1164	0	34768	1	1	chr1	100154611	100178513
FRRS1	0	1164	1	34767	1	1	chr1	100174259	100231349
AGL	0	1164	3	34765	1	1	chr1	100315640	100389579
SLC35A3	0	1164	0	34768	1	1	chr1	100435540	100489006
HIAT1	0	1164	3	34765	1	1	chr1	100503789	100548929
SASS6	0	1164	2	34766	1	1	chr1	100549102	100598511
CCDC76	0	1164	0	34768	1	1	chr1	100598706	100616054
LRRC39	0	1164	0	34768	1	1	chr1	100614004	100643829
DBT	0	1164	0	34768	1	1	chr1	100652478	100715409
RTCD1	0	1164	1	34767	1	1	chr1	100731714	100758325
MIR553	0	1164	0	34768	1	1	chr1	100746797	100746864
CDC14A	0	1164	2	34766	1	1	chr1	100818023	100985833
GPR88	0	1164	0	34768	1	1	chr1	101003728	101007583
LOC100128787	0	1164	0	34768	1	1	chr1	101092606	101112560
VCAM1	0	1164	2	34766	1	1	chr1	101185196	101204601
EXTL2	0	1164	0	34768	1	1	chr1	101337941	101360418
DPH5	0	1164	6	34762	1	1	chr1	101455180	101491362
S1PR1	0	1164	1	34767	1	1	chr1	101702305	101707076
OLFM3	0	1164	0	34768	1	1	chr1	102268127	102462790
DNAJA1P5	0	1164	0	34768	1	1	chr1	102337567	102360299
COL11A1	0	1164	0	34768	1	1	chr1	103342023	103574052
RNPC3	0	1164	0	34768	1	1	chr1	104068578	104097859
AMY2B	0	1164	0	34768	1	1	chr1	104097322	104122149
LOC648740	0	1164	0	34768	1	1	chr1	104112026	104114008
AMY2A	0	1164	0	34768	1	1	chr1	104159999	104168400
AMY1A	0	1164	0	34768	1	1	chr1	104198141	104301311
AMY1C	0	1164	0	34768	1	1	chr1	104198303	104301310
AMY1B	0	1164	0	34768	1	1	chr1	104198325	104301310
LOC100129138	0	1164	0	34768	1	1	chr1	104615645	104619693
PRMT6	0	1164	1	34767	1	1	chr1	107599267	107601916
NTNG1	0	1164	0	34768	1	1	chr1	107682629	108024475
VAV3	0	1164	0	34768	1	1	chr1	108113782	108507545
SLC25A24	0	1164	1	34767	1	1	chr1	108677447	108742974
NBPF4	0	1164	0	34768	1	1	chr1	108765963	108786703
NBPF6	0	1164	0	34768	1	1	chr1	108992904	109013260
FAM102B	0	1164	0	34768	1	1	chr1	109102971	109181949
HENMT1	0	1164	0	34768	1	1	chr1	109190910	109204148
PRPF38B	0	1164	2	34766	1	1	chr1	109234932	109244422
FNDC7	0	1164	0	34768	1	1	chr1	109255556	109285367
STXBP3	0	1164	1	34767	1	1	chr1	109289285	109352148
AKNAD1	0	1164	1	34767	1	1	chr1	109358525	109399716
SRG7	0	1164	8	34760	1	1	chr1	109399839	109401146
GPSM2	0	1164	2	34766	1	1	chr1	109419603	109473044
CLCC1	0	1164	1	34767	1	1	chr1	109472130	109506111
WDR47	0	1164	3	34765	1	1	chr1	109512838	109584850
TAF13	0	1164	0	34768	1	1	chr1	109606998	109618624
TMEM167B	0	1164	0	34768	1	1	chr1	109633403	109639554
SCARNA2	0	1164	0	34768	1	1	chr1	109642815	109643234
C1orf194	0	1164	0	34768	1	1	chr1	109648573	109656479
KIAA1324	0	1164	0	34768	1	1	chr1	109656585	109749403
SARS	0	1164	9	34759	1	1	chr1	109756515	109780804
CELSR2	0	1164	0	34768	1	1	chr1	109792641	109818378
PSRC1	0	1164	1	34767	1	1	chr1	109822176	109825790
MYBPHL	0	1164	1	34767	1	1	chr1	109834987	109849663
SORT1	0	1164	3	34765	1	1	chr1	109852188	109940563
PSMA5	0	1164	1	34767	1	1	chr1	109941653	109969108
SYPL2	0	1164	1	34767	1	1	chr1	110009100	110024764
ATXN7L2	0	1164	4	34764	1	1	chr1	110026561	110035420
CYB561D1	0	1164	0	34768	1	1	chr1	110036658	110043063
AMIGO1	0	1164	2	34766	1	1	chr1	110049446	110052336
GPR61	0	1164	0	34768	1	1	chr1	110082494	110088455
GNAI3	0	1164	1	34767	1	1	chr1	110091186	110138452
MIR197	0	1164	0	34768	1	1	chr1	110141515	110141589
GNAT2	0	1164	0	34768	1	1	chr1	110145889	110155705
AMPD2	0	1164	6	34762	1	1	chr1	110162459	110174677
GSTM4	0	1164	0	34768	1	1	chr1	110198698	110208123
GSTM2	0	1164	0	34768	1	1	chr1	110210644	110226619
GSTM1	0	1164	0	34768	1	1	chr1	110230418	110236367
GSTM5	0	1164	0	34768	1	1	chr1	110254864	110260890
GSTM3	0	1164	1	34767	1	1	chr1	110276554	110283660
EPS8L3	0	1164	0	34768	1	1	chr1	110292702	110306644
CSF1	0	1164	3	34765	1	1	chr1	110453233	110473616
AHCYL1	0	1164	0	34768	1	1	chr1	110527387	110566364
FAM40A	0	1164	0	34768	1	1	chr1	110577241	110597263
ALX3	0	1164	0	34768	1	1	chr1	110602997	110613322
UBL4B	0	1164	0	34768	1	1	chr1	110655062	110656569
SLC6A17	0	1164	0	34768	1	1	chr1	110693132	110744823
KCNC4	0	1164	0	34768	1	1	chr1	110753336	110776674
LOC440600	0	1164	2	34766	1	1	chr1	110828999	110881793
RBM15	0	1164	2	34766	1	1	chr1	110881945	110889303
SLC16A4	0	1164	2	34766	1	1	chr1	110905473	110933704
HBXIP	0	1164	6	34762	1	1	chr1	110943877	110950546
PROK1	0	1164	0	34768	1	1	chr1	110993788	110999976
CYMP	0	1164	0	34768	1	1	chr1	111023388	111033891
KCNA10	0	1164	0	34768	1	1	chr1	111059839	111061797
KCNA2	0	1164	0	34768	1	1	chr1	111136202	111174096
KCNA3	0	1164	0	34768	1	1	chr1	111214310	111217655
CD53	0	1164	0	34768	1	1	chr1	111413821	111442558
LRIF1	0	1164	0	34768	1	1	chr1	111489812	111506566
DRAM2	0	1164	4	34764	1	1	chr1	111659954	111682838
CEPT1	0	1164	2	34766	1	1	chr1	111682249	111727724
DENND2D	0	1164	0	34768	1	1	chr1	111729801	111743281
CHI3L2	0	1164	3	34765	1	1	chr1	111770281	111786062
RP11-165H20.1	0	1164	0	34768	1	1	chr1	111823146	111828730
CHIA	0	1164	0	34768	1	1	chr1	111833484	111863185
C1orf88	0	1164	0	34768	1	1	chr1	111889195	111895639
PGCP1	0	1164	0	34768	1	1	chr1	111927141	111932473
OVGP1	0	1164	0	34768	1	1	chr1	111956937	111970399
WDR77	0	1164	0	34768	1	1	chr1	111982512	111991830
ATP5F1	0	1164	1	34767	1	1	chr1	111991743	112004525
C1orf162	0	1164	0	34768	1	1	chr1	112016604	112021134
ADORA3	0	1164	1	34767	1	1	chr1	112025970	112106597
LOC100129269	0	1164	0	34768	1	1	chr1	112141629	112150940
RAP1A	0	1164	3	34765	1	1	chr1	112162405	112256101
FAM212B	0	1164	1	34767	1	1	chr1	112264686	112298419
LOC100506343	0	1164	0	34768	1	1	chr1	112282463	112290420
DDX20	0	1164	0	34768	1	1	chr1	112298190	112310199
KCND3	0	1164	1	34767	1	1	chr1	112318454	112531777
CTTNBP2NL	0	1164	4	34764	1	1	chr1	112938800	113003786
MIR4256	0	1164	0	34768	1	1	chr1	113004392	113004455
WNT2B	0	1164	1	34767	1	1	chr1	113010040	113063910
CAPZA1	0	1164	8	34760	1	1	chr1	113162075	113214241
MOV10	0	1164	2	34766	1	1	chr1	113217048	113243368
RHOC	0	1164	2	34766	1	1	chr1	113243749	113250025
PPM1J	0	1164	0	34768	1	1	chr1	113252616	113257950
FAM19A3	0	1164	0	34768	1	1	chr1	113263189	113269856
SLC16A1	0	1164	0	34768	1	1	chr1	113454470	113498975
AKR7A2P1	0	1164	0	34768	1	1	chr1	113465972	113467295
LRIG2	0	1164	2	34766	1	1	chr1	113615831	113667342
LOC643441	0	1164	0	34768	1	1	chr1	113739404	113748875
MAGI3	0	1164	3	34765	1	1	chr1	113933475	114228545
PHTF1	0	1164	1	34767	1	1	chr1	114239824	114301777
RSBN1	0	1164	1	34767	1	1	chr1	114304454	114355070
PTPN22	0	1164	0	34768	1	1	chr1	114356433	114414375
LOC100287722	0	1164	0	34768	1	1	chr1	114399257	114443859
BCL2L15	0	1164	0	34768	1	1	chr1	114419436	114430169
AP4B1	0	1164	1	34767	1	1	chr1	114437371	114447741
DCLRE1B	0	1164	0	34768	1	1	chr1	114447915	114456708
HIPK1	0	1164	1	34767	1	1	chr1	114471996	114520491
OLFML3	0	1164	0	34768	1	1	chr1	114522030	114524875
SYT6	0	1164	0	34768	1	1	chr1	114631914	114696472
TRIM33	0	1164	0	34768	1	1	chr1	114935399	115053781
BCAS2	0	1164	0	34768	1	1	chr1	115110181	115124265
DENND2C	0	1164	0	34768	1	1	chr1	115127196	115212732
AMPD1	0	1164	0	34768	1	1	chr1	115215720	115238239
NRAS	0	1164	1	34767	1	1	chr1	115247085	115259515
SIKE1	0	1164	0	34768	1	1	chr1	115312105	115323308
SYCP1	0	1164	0	34768	1	1	chr1	115397455	115537990
TSHB	0	1164	0	34768	1	1	chr1	115572415	115576941
TSPAN2	0	1164	0	34768	1	1	chr1	115590633	115632121
NGF	0	1164	0	34768	1	1	chr1	115828537	115880857
VANGL1	0	1164	0	34768	1	1	chr1	116184574	116240845
CASQ2	0	1164	2	34766	1	1	chr1	116242626	116311426
NHLH2	0	1164	1	34767	1	1	chr1	116378999	116383747
MAB21L3	0	1164	0	34768	1	1	chr1	116654376	116677861
ATP1A1	0	1164	3	34765	1	1	chr1	116915795	116947396
ATP1A1OS	0	1164	3	34765	1	1	chr1	116935487	116961244
CD58	0	1164	0	34768	1	1	chr1	117057156	117113715
IGSF3	0	1164	0	34768	1	1	chr1	117117031	117210314
MIR320B1	0	1164	0	34768	1	1	chr1	117214371	117214449
CD2	0	1164	0	34768	1	1	chr1	117297086	117311851
PTGFRN	0	1164	11	34757	1	1	chr1	117452689	117532972
CD101	0	1164	0	34768	1	1	chr1	117544372	117579167
TTF2	0	1164	1	34767	1	1	chr1	117602949	117645491
MIR942	0	1164	0	34768	1	1	chr1	117637265	117637350
TRIM45	0	1164	1	34767	1	1	chr1	117653677	117664411
VTCN1	0	1164	0	34768	1	1	chr1	117686209	117753582
MAN1A2	0	1164	0	34768	1	1	chr1	117910085	118068320
FAM46C	0	1164	0	34768	1	1	chr1	118148604	118171011
GDAP2	0	1164	1	34767	1	1	chr1	118406107	118472302
WDR3	0	1164	1	34767	1	1	chr1	118472372	118503049
SPAG17	0	1164	1	34767	1	1	chr1	118496288	118727848
TBX15	0	1164	0	34768	1	1	chr1	119425666	119532179
WARS2	0	1164	0	34768	1	1	chr1	119573839	119683295
HAO2	0	1164	0	34768	1	1	chr1	119911402	119936751
HSD3B2	0	1164	0	34768	1	1	chr1	119957554	119965662
HSD3B1	0	1164	0	34768	1	1	chr1	120049826	120057681
HSD3BP4	0	1164	0	34768	1	1	chr1	120106503	120115199
LOC644242	0	1164	0	34768	1	1	chr1	120140325	120141914
ZNF697	0	1164	0	34768	1	1	chr1	120162000	120190390
PHGDH	0	1164	2	34766	1	1	chr1	120254419	120286849
HMGCS2	0	1164	0	34768	1	1	chr1	120290619	120311555
REG4	0	1164	0	34768	1	1	chr1	120336641	120354203
NBPF7	0	1164	0	34768	1	1	chr1	120377388	120387779
ADAM30	0	1164	0	34768	1	1	chr1	120436156	120439147
NOTCH2	0	1164	2	34766	1	1	chr1	120454176	120612317
FAM72B	0	1164	0	34768	1	1	chr1	120839005	120855681
HIST2H2BA	0	1164	0	34768	1	1	chr1	120906034	120914842
FCGR1B	0	1164	0	34768	1	1	chr1	120926128	120935944
EMBP1	0	1164	3	34765	1	1	chr1	121260910	121313686
PLA2G4A	0	1164	7	34761	1	1	chr1	186798032	186958113
LOC375010	0	1164	0	34768	1	1	chr1	142697421	142713605
LOC100130000	0	1164	0	34768	1	1	chr1	143687130	143714180
LOC100286793	0	1164	0	34768	1	1	chr1	143718513	143744587
PPIAL4G	0	1164	0	34768	1	1	chr1	143767144	143767881
FAM72D	0	1164	0	34768	1	1	chr1	143896452	143913143
LOC728855	0	1164	19	34749	1	1	chr1	144300512	149616786
LOC728875	0	1164	0	34768	1	1	chr1	144300517	144521969
PPIAL4C	0	1164	21	34747	1	1	chr1	144363462	149553787
PPIAL4A	0	1164	14	34754	1	1	chr1	144363587	149553662
PFN1P2	0	1164	0	34768	1	1	chr1	144610815	144612727
NBPF9	0	1164	0	34768	1	1	chr1	144614959	144828810
LOC653513	0	1164	0	34768	1	1	chr1	144676437	144680025
PDE4DIP	0	1164	0	34768	1	1	chr1	144851424	145076186
SEC22B	0	1164	1	34767	1	1	chr1	145096407	145116922
NOTCH2NL	0	1164	1	34767	1	1	chr1	145209111	145285912
NBPF10	0	1164	0	34768	1	1	chr1	145293371	145368684
HFE2	0	1164	0	34768	1	1	chr1	145413191	145417545
TXNIP	0	1164	0	34768	1	1	chr1	145438462	145442628
POLR3GL	0	1164	0	34768	1	1	chr1	145456236	145470387
ANKRD34A	0	1164	1	34767	1	1	chr1	145470508	145475647
LIX1L	0	1164	0	34768	1	1	chr1	145477085	145499091
RBM8A	0	1164	0	34768	1	1	chr1	145507557	145513535
GNRHR2	0	1164	0	34768	1	1	chr1	145509820	145516076
PEX11B	0	1164	1	34767	1	1	chr1	145516165	145523732
ITGA10	0	1164	0	34768	1	1	chr1	145524990	145543868
ANKRD35	0	1164	0	34768	1	1	chr1	145549209	145568526
PIAS3	0	1164	0	34768	1	1	chr1	145575988	145586546
NUDT17	0	1164	0	34768	1	1	chr1	145586493	145589435
POLR3C	0	1164	0	34768	1	1	chr1	145592605	145610884
RNF115	0	1164	0	34768	1	1	chr1	145611036	145688776
CD160	0	1164	0	34768	1	1	chr1	145695798	145715565
PDZK1	0	1164	0	34768	1	1	chr1	145727666	145764206
GPR89A	0	1164	0	34768	1	1	chr1	145764595	145827103
GPR89C	0	1164	1	34767	1	1	chr1	145883868	147465755
NBPF24	0	1164	0	34768	1	1	chr1	146032542	147624601
NBPF11	0	1164	0	34768	1	1	chr1	146032542	147624469
LOC728989	0	1164	0	34768	1	1	chr1	146490895	146514599
PRKAB2	0	1164	0	34768	1	1	chr1	146626685	146644129
PDIA3P	0	1164	0	34768	1	1	chr1	146649430	146651528
FMO5	0	1164	0	34768	1	1	chr1	146655884	146697230
CHD1L	0	1164	0	34768	1	1	chr1	146714291	146767447
LOC100289211	0	1164	0	34768	1	1	chr1	146853914	146989699
BCL9	0	1164	1	34767	1	1	chr1	147013182	147098015
ACP6	0	1164	0	34768	1	1	chr1	147119168	147142634
GJA5	0	1164	0	34768	1	1	chr1	147228332	147245484
GJA8	0	1164	0	34768	1	1	chr1	147374946	147381395
GPR89B	0	1164	0	34768	1	1	chr1	147400506	147465753
NBPF14	0	1164	0	34768	1	1	chr1	148003642	148025848
PPIAL4F	0	1164	1	34767	1	1	chr1	148201752	148806799
PPIAL4D	0	1164	1	34767	1	1	chr1	148201752	148806799
NBPF15	0	1164	0	34768	1	1	chr1	148558188	148596267
NBPF16	0	1164	0	34768	1	1	chr1	148577357	148758311
PPIAL4E	0	1164	0	34768	1	1	chr1	148644011	148644795
LOC645166	0	1164	0	34768	1	1	chr1	148928286	148953054
LOC388692	0	1164	0	34768	1	1	chr1	149279476	149291742
FCGR1C	0	1164	0	34768	1	1	chr1	149369294	149378297
HIST2H2BF	0	1164	4	34764	1	1	chr1	149397114	149783928
FAM91A2	0	1164	0	34768	1	1	chr1	149576262	149672733
FCGR1A	0	1164	0	34768	1	1	chr1	149754250	149764074
HIST2H3D	0	1164	0	34768	1	1	chr1	149784780	149785236
HIST2H4A	0	1164	1	34767	1	1	chr1	149804221	149832725
HIST2H4B	0	1164	2	34766	1	1	chr1	149804221	149832725
HIST2H3A	0	1164	0	34768	1	1	chr1	149812259	149824687
HIST2H3C	0	1164	0	34768	1	1	chr1	149812259	149824687
HIST2H2AA3	0	1164	2	34766	1	1	chr1	149813785	149823161
HIST2H2AA4	0	1164	0	34768	1	1	chr1	149813785	149823161
HIST2H2BC	0	1164	0	34768	1	1	chr1	149821759	149822340
HIST2H2BE	0	1164	0	34768	1	1	chr1	149856010	149858232
HIST2H2AC	0	1164	0	34768	1	1	chr1	149858525	149858961
HIST2H2AB	0	1164	0	34768	1	1	chr1	149859019	149859466
BOLA1	0	1164	0	34768	1	1	chr1	149871155	149872348
SV2A	0	1164	0	34768	1	1	chr1	149874872	149889434
SF3B4	0	1164	2	34766	1	1	chr1	149895209	149900144
MTMR11	0	1164	1	34767	1	1	chr1	149900543	149908791
OTUD7B	0	1164	2	34766	1	1	chr1	149912232	149982686
VPS45	0	1164	2	34766	1	1	chr1	150039342	150117505
PLEKHO1	0	1164	3	34765	1	1	chr1	150122170	150131825
ANP32E	0	1164	19	34749	1	1	chr1	150190717	150208504
CA14	0	1164	0	34768	1	1	chr1	150230218	150237480
APH1A	0	1164	2	34766	1	1	chr1	150237799	150241609
C1orf54	0	1164	0	34768	1	1	chr1	150245183	150253335
C1orf51	0	1164	0	34768	1	1	chr1	150255229	150259501
MRPS21	0	1164	3	34765	1	1	chr1	150266269	150280819
PRPF3	0	1164	2	34766	1	1	chr1	150293928	150325704
RPRD2	0	1164	11	34757	1	1	chr1	150336990	150449041
ECM1	0	1164	0	34768	1	1	chr1	150480487	150486265
ADAMTSL4	0	1164	4	34764	1	1	chr1	150521898	150533412
MIR4257	0	1164	0	34768	1	1	chr1	150524405	150524490
MCL1	0	1164	0	34768	1	1	chr1	150547027	150552214
ENSA	0	1164	0	34768	1	1	chr1	150594599	150602098
GOLPH3L	0	1164	0	34768	1	1	chr1	150618701	150669672
HORMAD1	0	1164	2	34766	1	1	chr1	150670535	150693364
CTSS	0	1164	1	34767	1	1	chr1	150702672	150738433
CTSK	0	1164	0	34768	1	1	chr1	150768684	150780917
ARNT	0	1164	2	34766	1	1	chr1	150782181	150849244
SETDB1	0	1164	11	34757	1	1	chr1	150898815	150937220
CERS2	0	1164	2	34766	1	1	chr1	150937649	150947479
ANXA9	0	1164	0	34768	1	1	chr1	150954499	150968114
FAM63A	0	1164	1	34767	1	1	chr1	150969301	150980854
BNIPL	0	1164	1	34767	1	1	chr1	151009029	151020076
C1orf56	0	1164	6	34762	1	1	chr1	151020259	151023871
CDC42SE1	0	1164	3	34765	1	1	chr1	151023447	151032125
GABPB2	0	1164	5	34763	1	1	chr1	151043080	151091007
SEMA6C	0	1164	0	34768	1	1	chr1	151104163	151119140
TNFAIP8L2	0	1164	0	34768	1	1	chr1	151129105	151132225
SCNM1	0	1164	0	34768	1	1	chr1	151138498	151142773
TMOD4	0	1164	0	34768	1	1	chr1	151142463	151148547
VPS72	0	1164	3	34765	1	1	chr1	151148934	151162640
PIP5K1A	0	1164	4	34764	1	1	chr1	151171021	151222007
PSMD4	0	1164	1	34767	1	1	chr1	151227197	151239954
ZNF687	0	1164	1	34767	1	1	chr1	151254791	151264381
PI4KB	0	1164	2	34766	1	1	chr1	151264273	151300191
RFX5	0	1164	5	34763	1	1	chr1	151313116	151319769
SELENBP1	0	1164	0	34768	1	1	chr1	151336780	151345164
PSMB4	0	1164	1	34767	1	1	chr1	151372041	151374412
POGZ	0	1164	5	34763	1	1	chr1	151375200	151431941
CGN	0	1164	0	34768	1	1	chr1	151483862	151511167
TUFT1	0	1164	0	34768	1	1	chr1	151512781	151556059
MIR554	0	1164	0	34768	1	1	chr1	151518272	151518367
SNX27	0	1164	1	34767	1	1	chr1	151584662	151671559
CELF3	0	1164	0	34768	1	1	chr1	151672534	151689290
RIIAD1	0	1164	0	34768	1	1	chr1	151694013	151702082
MRPL9	0	1164	1	34767	1	1	chr1	151732123	151736040
OAZ3	0	1164	2	34766	1	1	chr1	151735445	151743806
TDRKH	0	1164	0	34768	1	1	chr1	151744041	151763010
LINGO4	0	1164	0	34768	1	1	chr1	151772765	151777882
RORC	0	1164	2	34766	1	1	chr1	151778547	151804348
C2CD4D	0	1164	0	34768	1	1	chr1	151810339	151813033
LOC100132111	0	1164	0	34768	1	1	chr1	151810945	151816641
THEM5	0	1164	0	34768	1	1	chr1	151819577	151826173
THEM4	0	1164	4	34764	1	1	chr1	151843343	151882361
S100A10	0	1164	2	34766	1	1	chr1	151955386	151966714
S100A11	0	1164	4	34764	1	1	chr1	152004982	152009511
TCHHL1	0	1164	0	34768	1	1	chr1	152056620	152061540
TCHH	0	1164	0	34768	1	1	chr1	152078793	152086556
RPTN	0	1164	0	34768	1	1	chr1	152126071	152131704
HRNR	0	1164	0	34768	1	1	chr1	152184558	152196669
FLG	0	1164	0	34768	1	1	chr1	152274651	152297679
FLG2	0	1164	0	34768	1	1	chr1	152321213	152332482
CRNN	0	1164	0	34768	1	1	chr1	152381719	152386750
LCE5A	0	1164	0	34768	1	1	chr1	152483320	152484653
CRCT1	0	1164	0	34768	1	1	chr1	152486978	152488481
LCE3E	0	1164	0	34768	1	1	chr1	152538130	152539248
LCE3D	0	1164	0	34768	1	1	chr1	152551860	152552980
LCE3C	0	1164	0	34768	1	1	chr1	152573138	152573562
LCE3B	0	1164	0	34768	1	1	chr1	152586287	152586574
LCE3A	0	1164	0	34768	1	1	chr1	152595310	152595579
LCE2D	0	1164	0	34768	1	1	chr1	152635872	152637135
LCE2C	0	1164	0	34768	1	1	chr1	152647771	152649049
LCE2B	0	1164	0	34768	1	1	chr1	152658599	152659876
LCE2A	0	1164	0	34768	1	1	chr1	152670840	152671918
LCE4A	0	1164	0	34768	1	1	chr1	152681523	152681910
C1orf68	0	1164	0	34768	1	1	chr1	152691998	152692905
KPRP	0	1164	0	34768	1	1	chr1	152730506	152734529
LCE1F	0	1164	0	34768	1	1	chr1	152748848	152749445
LCE1E	0	1164	0	34768	1	1	chr1	152758753	152760901
LCE1D	0	1164	0	34768	1	1	chr1	152769227	152770657
LCE1C	0	1164	0	34768	1	1	chr1	152777311	152779107
LCE1B	0	1164	0	34768	1	1	chr1	152784447	152785585
LCE1A	0	1164	0	34768	1	1	chr1	152799949	152800573
LCE6A	0	1164	0	34768	1	1	chr1	152815330	152816459
SMCP	0	1164	0	34768	1	1	chr1	152850798	152857523
IVL	0	1164	0	34768	1	1	chr1	152881039	152884362
SPRR4	0	1164	0	34768	1	1	chr1	152943128	152945069
SPRR1A	0	1164	0	34768	1	1	chr1	152956564	152958290
SPRR3	0	1164	0	34768	1	1	chr1	152974223	152976332
SPRR1B	0	1164	0	34768	1	1	chr1	153003679	153005376
SPRR2D	0	1164	0	34768	1	1	chr1	153012201	153013594
SPRR2A	0	1164	0	34768	1	1	chr1	153028596	153029988
SPRR2B	0	1164	0	34768	1	1	chr1	153042718	153044084
SPRR2E	0	1164	0	34768	1	1	chr1	153065611	153067001
SPRR2F	0	1164	0	34768	1	1	chr1	153084613	153085989
SPRR2C	0	1164	0	34768	1	1	chr1	153112594	153113969
SPRR2G	0	1164	0	34768	1	1	chr1	153122058	153123427
LELP1	0	1164	0	34768	1	1	chr1	153175919	153177596
PRR9	0	1164	0	34768	1	1	chr1	153190060	153191793
LOR	0	1164	0	34768	1	1	chr1	153232179	153234600
PGLYRP3	0	1164	0	34768	1	1	chr1	153270338	153283194
PGLYRP4	0	1164	0	34768	1	1	chr1	153302597	153321022
S100A9	0	1164	0	34768	1	1	chr1	153330330	153333503
S100A12	0	1164	0	34768	1	1	chr1	153346184	153348075
S100A8	0	1164	0	34768	1	1	chr1	153362508	153363664
S100A7A	0	1164	0	34768	1	1	chr1	153389000	153395701
S100A7L2	0	1164	0	34768	1	1	chr1	153409471	153412503
S100A7	0	1164	0	34768	1	1	chr1	153430220	153433137
S100A6	0	1164	2	34766	1	1	chr1	153507076	153508717
S100A5	0	1164	0	34768	1	1	chr1	153509623	153514241
S100A3	0	1164	0	34768	1	1	chr1	153519809	153521734
S100A2	0	1164	0	34768	1	1	chr1	153533585	153538306
S100A16	0	1164	0	34768	1	1	chr1	153579367	153585514
S100A14	0	1164	0	34768	1	1	chr1	153586732	153588808
S100A13	0	1164	0	34768	1	1	chr1	153591276	153606568
S100A1	0	1164	0	34768	1	1	chr1	153600873	153604513
CHTOP	0	1164	1	34767	1	1	chr1	153606458	153618782
SNAPIN	0	1164	0	34768	1	1	chr1	153631145	153634326
ILF2	0	1164	0	34768	1	1	chr1	153634514	153643479
NPR1	0	1164	0	34768	1	1	chr1	153651164	153666468
INTS3	0	1164	4	34764	1	1	chr1	153700567	153746555
SLC27A3	0	1164	0	34768	1	1	chr1	153747768	153752633
GATAD2B	0	1164	10	34758	1	1	chr1	153777203	153895451
DENND4B	0	1164	1	34767	1	1	chr1	153901977	153919154
CRTC2	0	1164	1	34767	1	1	chr1	153920148	153931132
SLC39A1	0	1164	11	34757	1	1	chr1	153931588	153940188
CREB3L4	0	1164	8	34760	1	1	chr1	153940315	153946840
JTB	0	1164	3	34765	1	1	chr1	153946745	153950451
RAB13	0	1164	1	34767	1	1	chr1	153954128	153958806
RPS27	0	1164	0	34768	1	1	chr1	153963239	153964631
NUP210L	0	1164	2	34766	1	1	chr1	153965168	154127592
TPM3	0	1164	5	34763	1	1	chr1	154127780	154164609
MIR190B	0	1164	0	34768	1	1	chr1	154166141	154166219
C1orf189	0	1164	0	34768	1	1	chr1	154171848	154178809
C1orf43	0	1164	8	34760	1	1	chr1	154179183	154193273
[truncated: 21,400 more rows]
